# Supplementary material for: Analysis of ductal carcinoma in situ by self-reported race reveals molecular differences related to outcome
Source: Breast Cancer Res. 2024 Sep 2;26:127. doi: 10.1186/s13058-024-01885-8 (PMC11367816; doi:10.1186/s13058-024-01885-8)
Supplement: Supplementary file 1 — Supplementary Material 1 [file 13058_2024_1885_MOESM1_ESM.xlsx]

## Sheet: Supplementary Table 1
	baseMean	log2FoldChange	lfcSE	stat	pvalue	padj		Table S1: DE genes in DCIS from Black vs White women (n=384, P.adj < 0.05). Log2FC>0 = up in White vs Black DCIS.
MTND1P23	11.7858	-5.1929	0.319898	-16.233	2.94917e-59	3.2575e-55
MTCO1P12	11.2877	-1.83668	0.158559	-11.5836	4.98971e-31	1.57468e-27
MTCO3P12	0.92323	-1.09947	0.276954	-3.96986	7.19138e-05	0.00940029
AL645608.7	11.4556	0.724717	0.170693	4.24574	2.17868e-05	0.00391295
ACAP3	75.6034	0.293131	0.0748591	3.91577	9.01165e-05	0.0112473
ANKRD65	2.92312	0.678224	0.199039	3.40749	0.000655624	0.0425457
VWA1	115.833	-0.262869	0.0772069	-3.40473	0.000662302	0.0425457
AL031282.1	34.039	0.340553	0.0971113	3.50683	0.000453483	0.0338442
SLC35E2A	46.0018	0.512049	0.0817035	6.26715	3.67705e-10	3.24919e-07
MEGF6	67.4839	0.386941	0.0848177	4.56203	5.06622e-06	0.00128641
FBXO2	30.7073	-0.511964	0.147754	-3.46498	0.000530277	0.037546
KAZN-AS1	1.25354	2.44341	0.58922	4.14685	3.37082e-05	0.00555707
CROCCP2	56.5033	-0.370549	0.0757794	-4.88984	1.0092e-06	0.000314003
PAX7	3.25668	2.0239	0.49942	4.05249	5.06746e-05	0.00728096
PNRC2	76.0547	-0.257256	0.0581266	-4.42578	9.60936e-06	0.00206097
MFSD2A	11.4523	0.648779	0.183904	3.52782	0.000419	0.0321393
CITED4	99.2677	-0.475558	0.140311	-3.38932	0.000700667	0.0440981
RNU5F-1	24.2468	1.02357	0.229003	4.46966	7.83441e-06	0.00184117
PRPF38A	65.2625	-0.172268	0.0455326	-3.78339	0.000154704	0.0167528
FGGY	12.5093	-0.417013	0.103979	-4.01056	6.05755e-05	0.00811014
LRRIQ3	4.9723	-0.706177	0.169853	-4.15758	3.21635e-05	0.00545864
PRKACB	128.128	0.467974	0.127341	3.67495	0.000237893	0.0221742
GBP7	0.663776	1.30502	0.380132	3.43307	0.000596787	0.0397097
PLPPR4	9.28993	0.522089	0.140359	3.71966	0.000199492	0.0198074
NBPF26	4.22297	0.617279	0.174228	3.54295	0.000395685	0.0310687
NOTCH2NLA	3.0473	-0.810711	0.183934	-4.40763	1.04507e-05	0.00219873
S100A1	54.1409	-0.703807	0.205978	-3.41691	0.000633361	0.0416416
AL590560.3	3.47486	0.868374	0.189931	4.57204	4.82991e-06	0.00125527
LINC01133	4.49131	0.781476	0.216844	3.60386	0.000313531	0.0269405
RGS5	581.798	0.411566	0.122564	3.35796	0.000785204	0.0474237
FMO4	11.3997	-0.589208	0.160111	-3.68001	0.000233225	0.0220178
AC119673.3	8.76367	3.05699	0.310976	9.83029	8.33752e-23	1.6744e-19
C4BPB	1.66289	-1.42651	0.345228	-4.13209	3.59483e-05	0.00579661
C4BPA	1.69464	-2.56407	0.396688	-6.46368	1.02185e-10	1.07494e-07
FLVCR1-DT	7.58427	0.520037	0.129574	4.01344	5.98404e-05	0.00806058
LINC01139	1.58996	-1.8166	0.352759	-5.14968	2.60925e-07	0.00010863
EFCAB2	24.2635	-0.33928	0.0989762	-3.42789	0.000608285	0.0401123
RN7SL832P	8.24934	0.606696	0.12146	4.99501	5.88312e-07	0.000206292
DHX57	48.5468	0.187293	0.0555492	3.37167	0.00074714	0.0459751
NRXN1	7.56857	-0.949446	0.206868	-4.58961	4.44065e-06	0.00116784
DQX1	1.98433	1.27107	0.361214	3.51887	0.000433386	0.0329001
CAPG	171.702	-0.282846	0.0829018	-3.41182	0.000645298	0.0421754
POLR1A	57.315	0.336419	0.0520124	6.46805	9.92756e-11	1.07494e-07
ANKRD36B	36.565	-0.640409	0.0996296	-6.4279	1.29383e-10	1.29918e-07
IL18R1	9.50224	0.451767	0.132956	3.39787	0.00067912	0.0431105
LINC01123	1.07425	-1.52489	0.293538	-5.19488	2.04857e-07	8.87351e-05
MTLN	18.4651	-0.344977	0.0992798	-3.4748	0.000511237	0.0365493
MIR4435-2HG	54.2961	0.313072	0.0776023	4.03432	5.47612e-05	0.00770528
MTND3P10	32.0206	-2.35363	0.384832	-6.116	9.59549e-10	6.83813e-07
HS6ST1	87.5587	-0.306737	0.0707329	-4.33655	1.44735e-05	0.0028295
SCN1A	1.80743	-1.76523	0.362486	-4.86979	1.11715e-06	0.000342762
SCN7A	16.2914	0.569384	0.149625	3.80542	0.000141565	0.0155588
MTND3P17	1.15624	1.08324	0.235248	4.60466	4.13141e-06	0.0010996
SNORC	13.3988	-0.996842	0.194306	-5.13027	2.89331e-07	0.000113983
D2HGDH	78.2662	0.28176	0.0733946	3.83897	0.000123552	0.0143652
LRRN1	17.2035	-0.595105	0.150791	-3.94656	7.92807e-05	0.0100655
HMGB1P5	7.95045	-2.60421	0.222467	-11.706	1.18698e-31	4.37025e-28
AC112220.2	22.9883	-0.370067	0.091206	-4.05749	4.96032e-05	0.00720911
CTNNB1	386.483	-0.156609	0.0452897	-3.45794	0.000544325	0.0382952
CLEC3B	4.56586	-0.810402	0.19864	-4.07974	4.5086e-05	0.00686893
NBEAL2	87.2131	0.269089	0.0641969	4.19162	2.76968e-05	0.00474302
SNORD13P3	9.65194	-1.36409	0.282224	-4.83336	1.34247e-06	0.000390218
COL7A1	45.5265	0.398145	0.110863	3.59132	0.000329001	0.0273342
ROBO2	7.51506	1.40044	0.266891	5.24726	1.54379e-07	6.95999e-05
AC074043.1	0.699115	-1.43079	0.374919	-3.81625	0.000135494	0.0149842
IFT57	46.264	-0.180311	0.0518294	-3.47893	0.000503414	0.0361069
ROPN1	1.72045	-0.995122	0.292645	-3.40044	0.000672778	0.0429538
AGTR1	14.9439	-1.13873	0.297061	-3.83332	0.000126425	0.0145461
ARHGEF26	51.8998	0.364018	0.106592	3.41507	0.000637654	0.0417994
SPTSSB	41.3894	0.885642	0.243349	3.63939	0.00027328	0.0243429
XXYLT1	31.2455	0.263931	0.0711471	3.70965	0.000207544	0.020287
MELTF	20.4812	-0.488301	0.109915	-4.44252	8.89095e-06	0.00203413
DLG1	167.705	0.170306	0.0454035	3.75094	0.000176174	0.0184448
PCGF3	60.5865	0.222189	0.0597429	3.71908	0.000199948	0.0198074
DGKQ	26.1642	0.314036	0.0708627	4.43161	9.35316e-06	0.00205223
UVSSA	66.8811	0.253477	0.072149	3.51324	0.000442674	0.0333758
MXD4	194.052	0.163761	0.0474434	3.45171	0.000557049	0.0384271
AC093323.3	1.1878	0.857124	0.247589	3.46188	0.000536407	0.0378587
SH3TC1	26.8791	0.321692	0.0922042	3.4889	0.000485003	0.0350767
AC108519.1	5.22949	-0.991282	0.183604	-5.39902	6.70069e-08	3.26892e-05
AC093809.1	1.90266	-1.01228	0.229806	-4.40495	1.0581e-05	0.00220514
STIM2-AS1	1.76764	-1.04928	0.223919	-4.68597	2.7864e-06	0.000769429
HOPX	23.4263	0.616791	0.124909	4.93791	7.89635e-07	0.000260356
SMR3B	1.10499	2.35282	0.607506	3.87292	0.00010754	0.0130645
ALB	9.23818	-1.16394	0.313609	-3.71145	0.000206073	0.0202327
AC114801.3	5.06473	-2.31426	0.252524	-9.16453	4.97642e-20	8.34178e-17
FAM198B-AS1	25.5318	0.526989	0.128288	4.10786	3.99348e-05	0.00630053
AC098679.5	0.953526	1.0137	0.297271	3.41003	0.000649569	0.0423293
NAF1	36.4229	-0.332675	0.0950463	-3.50014	0.000465011	0.0343338
NPY1R	254.477	-1.02851	0.30662	-3.35435	0.000795507	0.0474237
SCRG1	6.62049	-0.646961	0.173304	-3.73309	0.000189142	0.0192812
CENPU	42.7728	0.442817	0.128827	3.4373	0.000587537	0.0394507
PDCD6	12.0203	0.550534	0.102346	5.37913	7.48469e-08	3.51796e-05
IRX2	161.959	-0.498424	0.148552	-3.35521	0.000793038	0.0474237
C5orf38	45.8181	-0.588536	0.166521	-3.5343	0.000408862	0.031581
AC008957.3	5.08688	0.756687	0.206241	3.66894	0.000243561	0.0226072
NDUFAF2	30.3669	-0.262916	0.0685826	-3.83356	0.000126302	0.0145461
AC091429.1	4.15953	-2.48225	0.389717	-6.36935	1.89831e-10	1.82329e-07
NR2F1-AS1	27.8786	0.371106	0.106956	3.46972	0.000521011	0.0371279
LINC01554	1.48279	-1.24306	0.286569	-4.33773	1.43962e-05	0.0028295
MTND4P35	4.3368	-0.542891	0.144908	-3.74646	0.000179346	0.0186884
MTND3P19	403.154	-2.13794	0.338247	-6.32065	2.60473e-10	2.39754e-07
MTCO3P22	0.992875	-0.812217	0.232276	-3.49677	0.000470923	0.0343338
ALDH7A1	118.134	-0.256495	0.0687148	-3.73275	0.000189399	0.0192812
ISOC1	36.3206	-0.498933	0.122589	-4.06997	4.70201e-05	0.00697129
ADAMTS19	4.94176	-0.942259	0.25581	-3.68344	0.000230111	0.0219111
LEAP2	2.80034	-0.604613	0.177479	-3.40668	0.000657582	0.0425457
MTND4P12	108.379	-0.546844	0.0936187	-5.84118	5.18313e-09	3.46971e-06
MTND4LP30	0.688023	-1.92176	0.432678	-4.44154	8.9317e-06	0.00203413
MTND3P25	11.6039	-2.13022	0.310597	-6.85845	6.96101e-12	8.09346e-09
SLC25A48	3.41989	-1.04698	0.252122	-4.15266	3.28632e-05	0.00549985
AC114296.1	1.8533	-1.0162	0.250073	-4.06361	4.83187e-05	0.00706893
SPINK1	2.71049	-1.80091	0.495963	-3.63114	0.000282177	0.0249343
RBM22	73.7248	-0.166358	0.0427542	-3.89103	9.98198e-05	0.0123191
ADRA1B	1.91368	-0.794466	0.230388	-3.44839	0.000563944	0.0384271
RPL10P9	9.85551	-2.4207	0.266586	-9.08037	1.08209e-19	1.59363e-16
HEIH	47.4219	0.244867	0.0609924	4.01472	5.95177e-05	0.00806058
TRIM52-AS1	20.0711	0.398901	0.0786016	5.07498	3.87543e-07	0.000142687
FOXC1	36.4053	-0.600186	0.123348	-4.8658	1.13996e-06	0.000344972
NQO2	56.4108	-0.239071	0.0634257	-3.7693	0.000163703	0.0174704
STK19	9.49704	0.387558	0.105937	3.65839	0.000253805	0.023132
CYP21A2	3.85277	0.880958	0.26271	3.35335	0.000798402	0.0474237
FO393411.1	9.1136	0.57952	0.160866	3.6025	0.000315166	0.0269405
KCNQ5	5.57126	-0.903667	0.25829	-3.49866	0.000467606	0.0343338
MRAP2	1.50293	-0.847689	0.239365	-3.5414	0.000398011	0.0310687
HSPD1P10	3.42947	-2.99078	0.294419	-10.1583	3.04487e-24	7.4738e-21
Z99129.4	7.13346	-0.408409	0.120936	-3.37707	0.000732622	0.0452077
HEY2	12.3304	-0.59793	0.147007	-4.06735	4.75505e-05	0.00700293
IL20RA	44.4167	0.900076	0.176318	5.10484	3.31067e-07	0.000126096
AIG1	85.6447	-0.325913	0.0795991	-4.09443	4.232e-05	0.00651646
SNHG26	6.11135	-0.570835	0.162414	-3.5147	0.000440259	0.0333074
CHN2	5.70835	0.701078	0.195453	3.58694	0.000334579	0.0275791
LINC01176	8.34079	0.59984	0.139805	4.29055	1.78235e-05	0.00328115
AMPH	13.0359	0.92443	0.179627	5.1464	2.65538e-07	0.00010863
AC099654.5	3.6092	3.6443	0.304073	11.9849	4.26213e-33	1.88309e-29
CCDC146	36.8324	0.296689	0.086042	3.44819	0.00056436	0.0384271
TFPI2	59.9586	1.00987	0.288776	3.49706	0.000470412	0.0343338
TAC1	10.0005	0.863756	0.246991	3.49712	0.000470313	0.0343338
PILRB	36.3216	0.604934	0.123143	4.91246	8.99402e-07	0.000292186
PRKRIP1	66.3287	0.162298	0.0453372	3.5798	0.000343855	0.0281701
POLR2J3	71.6201	-0.387985	0.101618	-3.81809	0.00013449	0.0149842
NAPEPLD	42.871	0.254821	0.0667098	3.81985	0.000133535	0.0149842
LSM8	85.0441	0.185892	0.0462315	4.02089	5.79781e-05	0.00804238
TMEM213	3.66429	-0.899507	0.268816	-3.34618	0.000819329	0.0481377
LINC00996	3.02117	0.879306	0.263032	3.34296	0.000828895	0.0484421
GIMAP5	4.14413	0.651255	0.180809	3.60189	0.000315916	0.0269405
UBE3C	110.985	0.149442	0.0441294	3.38646	0.000708007	0.044236
CCAR2	20.5117	-0.304055	0.0767121	-3.96358	7.38341e-05	0.00948296
SLC25A37	125.968	-0.305623	0.0779174	-3.9224	8.76722e-05	0.0110044
CLU	1012.39	-0.38363	0.11127	-3.44772	0.000565334	0.0384271
NRG1	22.0566	-1.09124	0.175268	-6.22612	4.78123e-10	3.91193e-07
SDCBPP2	11.8911	0.978814	0.256161	3.82109	0.000132862	0.0149842
MSC-AS1	6.35138	0.537238	0.145963	3.68064	0.000232647	0.0220178
TMEM64	22.1129	-0.503614	0.146161	-3.44562	0.000569756	0.0384908
CPQ	64.5903	-0.272468	0.0731664	-3.72395	0.000196127	0.0196938
AC103718.1	2.70377	1.29044	0.31846	4.05211	5.07568e-05	0.00728096
NDRG1	206.336	-0.503631	0.103992	-4.84299	1.27899e-06	0.000376724
WDR97	9.7955	0.62121	0.142523	4.35867	1.30853e-05	0.00265198
AC084125.2	4.94248	0.714816	0.189109	3.77992	0.00015688	0.0169056
FREM1	9.35681	0.756552	0.158335	4.77818	1.76889e-06	0.00050098
SNAPC3	70.019	0.167353	0.0495542	3.37717	0.000732357	0.0452077
MIR31HG	1.29308	-0.940846	0.264399	-3.55844	0.000373065	0.0297523
TMEM215	1.18099	1.72849	0.452274	3.82177	0.000132495	0.0149842
LERFS	2.16101	-1.4184	0.398942	-3.5554	0.000377407	0.0299903
AL691447.2	1.13554	-1.1639	0.293338	-3.96779	7.25408e-05	0.00942647
AL354797.1	4.10262	0.500408	0.149667	3.34347	0.000827372	0.0484421
CUTALP	54.9549	-0.448155	0.0745962	-6.00774	1.88123e-09	1.2987e-06
DBH-AS1	1.98811	0.814063	0.239111	3.40454	0.000662763	0.0425457
OLFM1	41.0319	0.381154	0.104213	3.65744	0.000254751	0.023132
OBP2A	3.79363	1.46114	0.407155	3.58866	0.000332385	0.0275008
PTGDS	213.949	0.527548	0.153063	3.44661	0.000567672	0.0384676
CLIC3	12.9924	0.602668	0.149925	4.01979	5.82491e-05	0.00804238
ZMYND19	42.0051	0.243788	0.0683587	3.5663	0.000362055	0.0289789
USP6NL	33.5066	0.247162	0.0730592	3.38303	0.000716895	0.0444858
C1DP1	0.746743	-1.47287	0.332146	-4.4344	9.23276e-06	0.00205223
MSMB	13.1252	1.18453	0.289362	4.09357	4.24775e-05	0.00651646
MICU1	48.5997	-0.194215	0.0523229	-3.71185	0.000205751	0.0202327
MYOZ1	1.72088	-0.717573	0.208049	-3.44906	0.000562535	0.0384271
LDB3	7.79092	0.631014	0.139921	4.50979	6.48909e-06	0.00157528
LIPA	80.3816	-0.352859	0.104991	-3.36084	0.000777068	0.0472648
PPP1R3C	20.6122	-0.704321	0.199987	-3.52183	0.000428577	0.0326472
MYOF	212.99	-0.240718	0.0711058	-3.38535	0.000710868	0.044236
GSTO1	95.4857	-0.217524	0.0638923	-3.40455	0.000662743	0.0425457
CASP7	22.8101	-0.358904	0.0787406	-4.55805	5.16296e-06	0.00129608
ADRB1	7.89568	1.19512	0.243857	4.90089	9.54048e-07	0.000305448
ATE1-AS1	2.60639	-0.741569	0.206495	-3.59122	0.000329134	0.0273342
INSYN2A	18.27	-1.24494	0.305779	-4.07137	4.67369e-05	0.00697129
PGGHG	213.063	0.651605	0.182429	3.57182	0.000354505	0.0286864
MUC5B	30.4562	1.13363	0.337368	3.36022	0.000778797	0.0472648
HBB	298.903	-1.08201	0.196235	-5.51387	3.51026e-08	1.98834e-05
MTRNR2L8	19.7582	1.06175	0.183943	5.77217	7.82548e-09	4.99924e-06
TPH1	7.97458	0.670121	0.185086	3.62059	0.00029393	0.0257667
SVIP	147.118	-0.260017	0.0710053	-3.66194	0.000250312	0.0229685
ACCS	29.2125	0.327422	0.0856308	3.82365	0.00013149	0.0149842
CREB3L1	66.4128	0.53806	0.143811	3.74143	0.000182978	0.0188886
MS4A7	158.466	-0.450293	0.127112	-3.54248	0.000396378	0.0310687
FEN1	17.7476	-0.412277	0.112115	-3.67727	0.000235743	0.0220677
ASRGL1	16.4335	-0.511602	0.149209	-3.42876	0.000606346	0.0401041
NEAT1	5615.23	0.421824	0.102727	4.10624	4.02143e-05	0.00630053
AP002387.2	7.34311	0.674437	0.156783	4.30171	1.69487e-05	0.003173
XRRA1	58.9519	0.346189	0.0832961	4.15612	3.23698e-05	0.00545864
GUCY1A2	72.6423	0.463865	0.131173	3.53629	0.000405792	0.0314539
NCAM1	10.2489	-0.908617	0.166532	-5.45611	4.86667e-08	2.55975e-05
RPL5P30	1.96413	-0.721902	0.214403	-3.36704	0.000759797	0.0463665
APLP2	679.085	-0.258916	0.0737166	-3.51232	0.000444216	0.0333782
TPI1	316.03	0.343628	0.0606877	5.66224	1.4941e-08	9.16836e-06
CLSTN3	124.436	0.263805	0.0724075	3.64333	0.000269134	0.0240706
HTR7P1	8.07692	0.54858	0.152543	3.59624	0.000322855	0.0270159
PRR13	65.5617	0.5054	0.104014	4.85898	1.17991e-06	0.000352235
LACRT	2.51982	2.87071	0.778269	3.68858	0.000225512	0.0217545
NTS	4.82065	2.89042	0.582738	4.96008	7.04659e-07	0.000239974
MYBPC1	23.5331	1.0922	0.325694	3.35346	0.000798081	0.0474237
AC026362.2	3.87134	0.695116	0.186352	3.73012	0.000191392	0.0193947
SCARB1	43.4868	-0.280283	0.0840331	-3.33539	0.000851785	0.0492586
EP400P1	46.6024	0.263055	0.0772816	3.40384	0.000664445	0.0425457
ANKRD20A9P	3.53605	-2.13302	0.416022	-5.12719	2.94103e-07	0.000113983
DCLK1	110.341	0.35079	0.103285	3.39633	0.000682947	0.0431408
CAB39L	59.133	-0.317509	0.0952407	-3.33375	0.000856822	0.0493137
LINC00383	1.80579	1.88129	0.492673	3.81854	0.000134244	0.0149842
CHMP4A	50.1041	0.331575	0.0751008	4.41507	1.00979e-05	0.00214494
FUT8-AS1	3.71034	-0.704177	0.211234	-3.33363	0.000857203	0.0493137
ACOT1	3.01844	-1.39914	0.333595	-4.19412	2.73936e-05	0.00472775
PRIMA1	2.90458	-0.682767	0.20359	-3.35363	0.000797595	0.0474237
INF2	134.218	0.237192	0.065693	3.61061	0.000305482	0.0265685
IGHA2	132.081	-4.32719	0.252435	-17.1418	7.23506e-66	1.5983e-61
IGHG4	733	-1.27948	0.282778	-4.52468	6.04882e-06	0.00148472
IGHG2	14.5039	-3.0741	0.31369	-9.7998	1.12807e-22	2.07667e-19
IGHGP	13.3177	1.39239	0.328248	4.24187	2.21667e-05	0.00394907
IGHG1	425.411	-2.03412	0.235603	-8.63367	5.94154e-18	8.20341e-15
IGHM	548.566	0.842545	0.192579	4.37506	1.21402e-05	0.00248323
AC087283.1	1.67322	-1.12344	0.218687	-5.13718	2.78892e-07	0.000112018
SRP14	206.157	-0.253548	0.071688	-3.53683	0.000404959	0.0314539
ADAL	32.2912	0.319996	0.0780476	4.10001	4.13127e-05	0.00642703
ALDH1A2	8.43967	-0.615987	0.168225	-3.66167	0.000250573	0.0229685
MTND3P12	2.71941	3.44512	0.286955	12.0058	3.31227e-33	1.82928e-29
HMGB1P6	2.18608	-1.4171	0.22954	-6.17363	6.67384e-10	5.08385e-07
ETFA	63.1975	0.30974	0.0858418	3.60826	0.000308254	0.0267044
UBE2Q2P2	12.3012	0.460071	0.119673	3.84439	0.000120851	0.0142006
GOLGA6L9	5.76803	0.541766	0.144937	3.73793	0.000185538	0.0190638
FURIN	76.4155	-0.276066	0.0827015	-3.3381	0.00084353	0.0489092
LINC00923	2.37932	-0.862102	0.235761	-3.65668	0.000255498	0.023132
SYNM	180.801	-0.496239	0.148499	-3.3417	0.000832658	0.0485134
AC015712.6	4.92846	-1.40026	0.182286	-7.68167	1.57033e-14	2.0406e-11
HBA1	148.539	-0.821408	0.180515	-4.55035	5.35557e-06	0.00132933
TSC2	131.099	0.189011	0.0556552	3.39611	0.000683504	0.0431408
PKD1	78.0287	0.185705	0.0553517	3.355	0.000793643	0.0474237
ACSM2A	0.818309	-1.04557	0.301458	-3.46837	0.000523625	0.0371942
AC008870.1	1.32816	2.50446	0.575959	4.34833	1.37176e-05	0.00273005
HSD3B7	40.2151	-0.272931	0.0686529	-3.97552	7.0227e-05	0.00923443
CBLN1	1.63428	0.990966	0.287188	3.45059	0.000559366	0.0384271
LRRC36	1.91542	-0.819126	0.229302	-3.57226	0.000353912	0.0286864
TPPP3	40.1164	-0.440654	0.128505	-3.42907	0.000605655	0.0401041
SLC7A6	44.4723	0.312597	0.0881804	3.54497	0.000392654	0.0310687
COG4	62.6218	0.23532	0.0582437	4.04027	5.33887e-05	0.00756032
GABARAPL2	66.0533	-0.234192	0.0607211	-3.85684	0.000114861	0.013569
SRR	9.63602	-0.464997	0.101906	-4.563	5.04278e-06	0.00128641
VMO1	4.12787	-0.677743	0.154286	-4.39276	1.11921e-05	0.00231071
CHRNE	4.85099	0.579359	0.167988	3.44881	0.000563058	0.0384271
DVL2	24.0143	0.246068	0.0680575	3.61559	0.000299664	0.0261656
CHRNB1	12.8116	-0.336206	0.0934438	-3.59795	0.000320735	0.0269405
TP53	41.8951	-0.281554	0.0774534	-3.63514	0.000277831	0.0246489
MTRNR2L1	56.032	0.77814	0.146431	5.31405	1.07218e-07	4.93446e-05
MTND1P15	0.997341	-1.36242	0.361823	-3.76543	0.000166263	0.0176583
CORO6	11.4365	0.87429	0.2177	4.01603	5.91871e-05	0.00806058
AC104984.4	49.5761	0.657928	0.105267	6.2501	4.10183e-10	3.48514e-07
AC130324.3	1.51411	1.06313	0.275177	3.86342	0.000111809	0.0132794
CCT6B	11.7677	-0.433752	0.1241	-3.49519	0.000473728	0.0344247
RN7SL301P	0.626627	-1.5195	0.375163	-4.05025	5.11628e-05	0.00729186
AC243829.1	1.43896	-1.03566	0.279534	-3.70495	0.000211431	0.0205759
SYNRG	137.662	0.351987	0.0908893	3.8727	0.000107634	0.0130645
DDX52	187.307	0.382231	0.110574	3.45679	0.000546657	0.0383372
SRCIN1	21.7879	0.742391	0.193359	3.83944	0.000123313	0.0143652
MLLT6	337.103	0.546601	0.12563	4.35089	1.35586e-05	0.00272295
PCGF2	118.438	0.501489	0.136059	3.68582	0.000227963	0.0218006
PSMB3	200.416	0.528038	0.143018	3.69212	0.000222392	0.0215476
PIP4K2B	88.6923	0.50583	0.127619	3.96359	7.38311e-05	0.00948296
CWC25	88.8851	0.50186	0.11752	4.27041	1.95116e-05	0.00353303
RPL23	1600.87	0.474123	0.130665	3.62855	0.000285022	0.0250854
LASP1	464.054	0.568638	0.132089	4.30496	1.67018e-05	0.00315349
LINC00672	28.4334	1.09219	0.199251	5.48146	4.21821e-08	2.27279e-05
RPL19	1528.96	0.593276	0.137297	4.32112	1.55241e-05	0.00300828
FBXL20	121.487	0.656735	0.130904	5.01694	5.25015e-07	0.000187066
MED1	350.44	0.545523	0.147948	3.68725	0.000226693	0.0217733
CDK12	411.839	0.493897	0.139993	3.52801	0.000418702	0.0321393
AC009283.1	22.4576	0.71362	0.213589	3.34109	0.000834506	0.0485134
STARD3	256.187	0.739158	0.172899	4.27508	1.9107e-05	0.00348837
TCAP	10.2915	0.944959	0.262114	3.60514	0.000311981	0.0269218
ERBB2	1176.34	0.898699	0.213408	4.21118	2.54038e-05	0.00448956
MIEN1	467.21	0.737628	0.189938	3.88352	0.000102954	0.0126353
GRB7	246.734	0.804171	0.223446	3.59895	0.000319502	0.0269405
GSDMB	88.8142	1.11661	0.182572	6.11599	9.59586e-10	6.83813e-07
ORMDL3	330.929	0.878102	0.169544	5.17921	2.22832e-07	9.46649e-05
PSMD3	211.808	0.673201	0.173988	3.86925	0.000109171	0.0131787
KRT15	273.04	-0.908162	0.210605	-4.31216	1.61668e-05	0.00310557
NBR2	6.29274	-0.498448	0.144275	-3.45486	0.000550576	0.0384271
AC003102.1	19.4995	0.414249	0.115785	3.57776	0.000346552	0.0282497
KANSL1-AS1	7.21377	0.678257	0.161327	4.20423	2.61974e-05	0.00459307
ARL17B	15.1074	0.778522	0.199512	3.90214	9.53461e-05	0.0118331
MRPL10	30.7722	-0.302749	0.0783506	-3.86403	0.000111532	0.0132794
HOXB8	2.64061	0.877152	0.25907	3.38577	0.000709777	0.044236
MYCBPAP	4.50667	0.908955	0.183269	4.95968	7.06092e-07	0.000239974
SNHG25	667.586	0.601012	0.16344	3.67726	0.000235751	0.0220677
ROCR	6.35065	-1.07269	0.241865	-4.43509	9.20341e-06	0.00205223
TRIM65	34.1261	0.30555	0.0862775	3.54149	0.000397881	0.0310687
ENGASE	39.2246	0.328089	0.0955087	3.43517	0.000592181	0.039536
RAB40B	29.1721	-0.284235	0.0806977	-3.52221	0.00042796	0.0326472
ADCYAP1	6.06644	1.0106	0.210445	4.80218	1.56945e-06	0.00045027
GNAL	16.8614	-0.46176	0.107423	-4.29851	1.71949e-05	0.00319203
TPGS2	74.4832	-0.252024	0.0585163	-4.30689	1.65563e-05	0.00315297
SLC14A1	7.54699	-0.863783	0.192848	-4.47908	7.49655e-06	0.00180007
TNFRSF11A	12.5044	-0.47512	0.133107	-3.56946	0.000357719	0.0288408
SERPINB5	16.1308	-0.663074	0.148859	-4.45438	8.41358e-06	0.00195647
TCF3	106.203	0.211612	0.0593117	3.5678	0.000359991	0.0289184
CLPP	71.8682	-0.224192	0.0598971	-3.74296	0.000181868	0.0188621
KEAP1	54.7115	-0.199784	0.0579069	-3.45009	0.000560409	0.0384271
SSBP4	119.394	0.201714	0.0585651	3.44426	0.00057262	0.0385663
SLC7A10	3.161	0.924008	0.265488	3.48042	0.00050063	0.0360242
HAMP	4.77571	-1.05519	0.19429	-5.43101	5.60347e-08	2.85493e-05
IGFLR1	6.02689	0.860233	0.168856	5.09448	3.49707e-07	0.000130939
PROSER3	50.5057	0.285745	0.0681217	4.19463	2.73322e-05	0.00472775
AC008982.2	19.7662	0.350105	0.0928111	3.77224	0.000161791	0.0173501
FCGBP	37.3325	-0.838003	0.160405	-5.22429	1.74823e-07	7.72404e-05
MIA	21.1087	-0.753939	0.170235	-4.4288	9.47568e-06	0.00205223
ARHGEF1	92.4516	0.225028	0.067249	3.34619	0.000819304	0.0481377
PLA2G4C	18.6707	-0.408016	0.105564	-3.86509	0.000111047	0.0132794
FAM71E1	4.30742	-0.616831	0.161645	-3.81595	0.000135659	0.0149842
ZNF761	12.338	0.338085	0.0944512	3.57946	0.0003443	0.0281701
LAIR2	1.47644	-2.27378	0.476741	-4.76941	1.84766e-06	0.000516667
COX6B2	2.98573	1.20393	0.323592	3.7205	0.000198826	0.0198074
AIMP1P1	0.958121	-2.62754	0.424898	-6.18393	6.25235e-10	4.93288e-07
CST2	3.42502	1.16018	0.261885	4.4301	9.41884e-06	0.00205223
FRG1CP	18.5761	-0.626686	0.114162	-5.48944	4.03218e-08	2.22687e-05
CHMP4B	177.192	-0.167833	0.0481115	-3.48843	0.000485875	0.0350767
MMP24OS	116.482	0.330657	0.0799882	4.13383	3.56768e-05	0.00579661
AL391095.2	2.1996	-0.770652	0.19144	-4.02555	5.6842e-05	0.00794744
CCN5	71.5257	-0.633623	0.153306	-4.13305	3.57988e-05	0.00579661
SMIM25	7.20922	-0.716533	0.190771	-3.75599	0.000172658	0.0181628
BMP7	14.8074	0.82186	0.20864	3.93914	8.17752e-05	0.0103228
CTCFL	1.94672	0.898472	0.266637	3.36965	0.000752638	0.0461529
C20orf204	10.865	0.675718	0.17786	3.79917	0.000145183	0.0158581
FP565260.1	3.27512	0.808936	0.220612	3.66678	0.000245627	0.0227035
GRIK1	4.26895	-1.38414	0.368146	-3.75976	0.000170079	0.0179771
GRIK1-AS1	5.08175	-1.36081	0.329922	-4.12464	3.71309e-05	0.00594391
TMEM50B	90.5433	0.224931	0.0503054	4.47132	7.77388e-06	0.00184117
S100B	15.3279	-0.520174	0.148656	-3.49917	0.0004667	0.0343338
ATP6V1E1	105.334	-0.193843	0.0575358	-3.36908	0.000754207	0.0461529
UBE2L3	73.2048	-0.214956	0.0597343	-3.59853	0.000320021	0.0269405
ZDHHC8P1	4.90537	0.615877	0.178549	3.44934	0.000561961	0.0384271
AP000347.1	18.2034	0.552303	0.1117	4.94452	7.6331e-07	0.000255489
MMP11	84.8957	0.640129	0.159431	4.01509	5.94225e-05	0.00806058
CRYBB3	1.13997	0.963084	0.28727	3.35254	0.000800735	0.0474237
CRYBB2	13.1914	-2.76544	0.301969	-9.15801	5.28654e-20	8.34178e-17
CRYBB2P1	8.81725	0.6411	0.118101	5.42839	5.68635e-08	2.85493e-05
AL008721.2	2.11995	1.17702	0.233717	5.03609	4.75147e-07	0.000172073
NEFH	4.55604	0.691922	0.192239	3.59927	0.00031911	0.0269405
SOX10	20.1994	-0.72538	0.176417	-4.11173	3.92702e-05	0.00624114
POLDIP3	33.8496	-0.249136	0.0668549	-3.72652	0.000194144	0.0195837
FAM118A	58.5699	0.696515	0.123625	5.63408	1.75992e-08	1.05077e-05
TTC38	24.7426	-0.369368	0.0755354	-4.88999	1.00839e-06	0.000314003
BX890604.2	17.8255	0.372974	0.0936909	3.98089	6.86566e-05	0.00913671
CA5BP1	5.66794	1.79693	0.240831	7.46137	8.56269e-14	1.05088e-10
ADGRG2	1.74415	-1.02127	0.279446	-3.65463	0.000257551	0.0232227
BCLAF3	50.0809	0.191994	0.0526865	3.64408	0.000268349	0.0240706
MAP7D2	2.98421	1.02532	0.292212	3.50883	0.000450086	0.0337046
EIF1AX	211.053	0.600691	0.0607605	9.8862	4.77809e-23	1.05553e-19
PDK3	105.297	-0.287335	0.0621979	-4.61969	3.84311e-06	0.00103534
MTRNR2L10	10.6604	-0.821911	0.152313	-5.3962	6.80685e-08	3.26892e-05
CITED1	5.32465	-0.944803	0.281781	-3.35297	0.000799489	0.0474237
RAB9B	7.35513	-0.497369	0.125873	-3.95135	7.77112e-05	0.00992323
RNF128	4.32374	-0.824567	0.242544	-3.39966	0.000674708	0.0429538
CLDN2	1.11528	1.64551	0.413572	3.97878	6.92685e-05	0.00916294
RHOXF1-AS1	2.93666	-0.760118	0.221281	-3.43508	0.000592386	0.039536
HSPA8P1	0.91204	-1.15454	0.303966	-3.79824	0.000145724	0.0158581
MTND4P24	2.53833	-3.90941	0.242491	-16.1219	1.79158e-58	1.31926e-54
IGSF1	22.0528	1.15172	0.329157	3.49899	0.000467017	0.0343338
MIR503HG	15.0855	0.515841	0.152349	3.38591	0.000709428	0.044236
IDS	33.0317	0.261571	0.078074	3.35029	0.000807256	0.0476821
GABRE	33.3363	0.723931	0.177652	4.075	4.60137e-05	0.00696225
RPL10	84.0984	2.26609	0.211184	10.7304	7.32712e-27	2.02329e-23
AC245140.2	3.09528	-0.637278	0.137875	-4.62213	3.79825e-06	0.00103534
FAM3A	45.2783	-0.227091	0.0557791	-4.07124	4.67626e-05	0.00697129
MT-TD	21.3448	1.16262	0.210104	5.53356	3.13803e-08	1.82427e-05
MT-ND3	5984.61	0.505786	0.0876557	5.77014	7.92057e-09	4.99924e-06
MT-TL2	47.4396	0.450346	0.108494	4.1509	3.31168e-05	0.00550062

## Sheet: Supplementary Table 2
	baseMean	log2FoldChange	lfcSE	stat	pvalue	padj		Table S2: DE genes in Black cases vs controls (n=266, P.adj < 0.05). Log2FC>0 = up in cases vs controls.
MAST1	36.6891	-3.22286	0.511004	-6.30693	2.85e-10	5.22e-06
CIDEC	17.1706	-1.60459	0.301085	-5.32936	9.86e-08	0.000822587
NDRG1	265.372	0.984346	0.188387	5.22512	1.74e-07	0.000822587
RBM20	33.3534	-2.76247	0.529258	-5.21952	1.79e-07	0.000822587
VEGFD	8.05611	-1.74028	0.344046	-5.05826	4.23e-07	0.00155208
CYP2A6	13.3346	-4.86147	0.968044	-5.02195	5.11e-07	0.00156361
HOXA9	12.6817	2.07339	0.417897	4.96148	7e-07	0.00160393
UBE3AP2	13.8489	-1.87932	0.377821	-4.97409	6.56e-07	0.00160393
TAGLN2	644.995	0.651613	0.133555	4.87899	1.07e-06	0.00177422
HOXA10	21.6988	1.30823	0.268398	4.87424	1.09e-06	0.00177422
PLIN1	61.9328	-1.32468	0.272404	-4.86292	1.16e-06	0.00177422
SLPI	104.885	1.67801	0.345112	4.86222	1.16e-06	0.00177422
INAVA	2.24843	1.98336	0.420558	4.71602	2.41e-06	0.00220566
MTHFD2	142.004	0.685698	0.144658	4.74014	2.14e-06	0.00220566
PON3	22.2117	1.55652	0.32817	4.74304	2.11e-06	0.00220566
RBP4	31.035	-1.56617	0.331526	-4.72413	2.31e-06	0.00220566
GPAM	69.4498	-0.888146	0.185469	-4.78866	1.68e-06	0.00220566
TNS2	103.722	-0.525989	0.111377	-4.72261	2.33e-06	0.00220566
TRARG1	9.50578	-1.59474	0.333391	-4.78338	1.72e-06	0.00220566
TK1	46.2867	1.17059	0.246811	4.74286	2.11e-06	0.00220566
GLYATL2	44.5755	2.71431	0.581219	4.67003	3.01e-06	0.00263039
PLIN4	79.0342	-1.29039	0.278282	-4.63699	3.54e-06	0.00294737
CRISP3	58.4525	2.99425	0.664493	4.50607	6.6e-06	0.00507794
CLDN5	57.0398	-0.874085	0.194035	-4.50477	6.64e-06	0.00507794
FCRLB	6.48469	-2.44495	0.548929	-4.45403	8.43e-06	0.00618298
NCCRP1	14.5363	2.06345	0.464168	4.44548	8.77e-06	0.0061866
PTX3	14.4264	-1.80176	0.406095	-4.4368	9.13e-06	0.00620282
FMO4	12.9445	1.16187	0.262959	4.41844	9.94e-06	0.00631078
ARPC4	115.638	0.402858	0.0911927	4.41765	9.98e-06	0.00631078
UQCC1	32.7511	-0.476778	0.108649	-4.38825	1.14e-05	0.00698627
NXPH4	12.6033	1.85365	0.425656	4.35482	1.33e-05	0.00787989
TMEM175	49.1143	-0.493517	0.114241	-4.31996	1.56e-05	0.00887529
PELO	21.9245	0.553166	0.128587	4.30188	1.69e-05	0.00887529
HDC	11.9461	-1.37899	0.32022	-4.30637	1.66e-05	0.00887529
TNRC6A	324.445	-0.290576	0.0674913	-4.30538	1.67e-05	0.00887529
AQP7	6.99983	-1.39789	0.325967	-4.28846	1.8e-05	0.00916679
RPN1	236.468	0.366786	0.0857908	4.27535	1.91e-05	0.0094603
F11R	128.648	0.496137	0.117131	4.23573	2.28e-05	0.0102135
GAPDH	1368.46	0.513841	0.121028	4.24564	2.18e-05	0.0102135
A2ML1	2.48019	2.68272	0.632571	4.24098	2.23e-05	0.0102135
C18orf21	17.9465	0.558357	0.131836	4.23524	2.28e-05	0.0102135
CYP4Z1	65.2752	2.54506	0.603626	4.21628	2.48e-05	0.0108463
UCHL5	86.8051	0.443283	0.105672	4.19489	2.73e-05	0.0110077
CAVIN2	74.0749	-0.868883	0.207836	-4.18062	2.91e-05	0.0110077
ADIPOQ	26.5002	-1.31216	0.313983	-4.17909	2.93e-05	0.0110077
AP001528.2	13.7376	-0.875903	0.209255	-4.18582	2.84e-05	0.0110077
GPD1	37.4308	-1.25455	0.300274	-4.17801	2.94e-05	0.0110077
DCD	30.9467	2.91547	0.696316	4.18699	2.83e-05	0.0110077
ZBED4	39.7905	0.471496	0.112335	4.19724	2.7e-05	0.0110077
CD46	451.926	0.439475	0.105811	4.15338	3.28e-05	0.0119594
LIFR	109.911	-0.520324	0.12538	-4.14996	3.33e-05	0.0119594
S100A7	352.686	3.40773	0.822846	4.1414	3.45e-05	0.012176
DBI	487.544	0.721621	0.174562	4.1339	3.57e-05	0.0122889
FABP4	208.613	-1.16172	0.281407	-4.12825	3.66e-05	0.0122889
DHCR7	52.2599	0.881534	0.213633	4.1264	3.68e-05	0.0122889
GPIHBP1	9.50865	-0.960908	0.233417	-4.1167	3.84e-05	0.0125882
COL6A6	20.3974	-1.43478	0.348963	-4.11155	3.93e-05	0.012608
ASS1	53.3266	0.988532	0.240622	4.10824	3.99e-05	0.012608
ENO1	614.631	0.544584	0.133019	4.09402	4.24e-05	0.0129604
LPL	106.639	-0.953318	0.232746	-4.09596	4.2e-05	0.0129604
GNG11	98.412	-0.522252	0.127894	-4.08347	4.44e-05	0.0133408
S100A11	601.491	0.552798	0.136429	4.05192	5.08e-05	0.0141348
NDUFS2	119.024	0.400905	0.0988143	4.05716	4.97e-05	0.0141348
LINC02511	4.90272	-1.37824	0.339487	-4.05978	4.91e-05	0.0141348
GGCT	123.329	0.698308	0.172352	4.05163	5.09e-05	0.0141348
AOC3	27.9243	-0.718544	0.176909	-4.06165	4.87e-05	0.0141348
PDGFD	48.3818	-0.796833	0.197018	-4.04447	5.24e-05	0.0143565
COP1	36.3494	0.436047	0.108224	4.02911	5.6e-05	0.0151022
PERP	301.733	0.676813	0.168543	4.01567	5.93e-05	0.0153138
LRRN4CL	13.376	-1.06975	0.266247	-4.0179	5.87e-05	0.0153138
NNAT	4.15716	-1.62173	0.40382	-4.01597	5.92e-05	0.0153138
AC010136.1	2.2071	-1.47424	0.368346	-4.00232	6.27e-05	0.0156753
ABRACL	68.4395	0.854651	0.213642	4.00038	6.32e-05	0.0156753
TOX	8.18138	1.26705	0.316371	4.00494	6.2e-05	0.0156753
SRD5A3	53.4759	0.809281	0.202673	3.99303	6.52e-05	0.0159537
NOA1	25.2105	0.445277	0.111794	3.98302	6.8e-05	0.0162407
TNNT3	9.45001	-1.0517	0.264077	-3.98255	6.82e-05	0.0162407
G3BP2	202.057	0.261326	0.0658727	3.96713	7.27e-05	0.0164866
GPM6A	3.49252	-1.41405	0.35597	-3.97238	7.12e-05	0.0164866
WSCD2	1.65846	-1.92567	0.484513	-3.97445	7.05e-05	0.0164866
CHCHD10	155.041	0.562194	0.14172	3.96692	7.28e-05	0.0164866
HDGF	526.473	0.3626	0.091633	3.95709	7.59e-05	0.0169707
RUSC1-AS1	3.43749	-1.18339	0.300308	-3.94057	8.13e-05	0.0177496
ABCA6	74.7826	-0.830765	0.210672	-3.9434	8.03e-05	0.0177496
CSTB	191.532	0.64052	0.162936	3.9311	8.46e-05	0.0182463
CAV1	222.339	-0.536911	0.137195	-3.91349	9.1e-05	0.0191796
SNX21	35.4018	-0.425424	0.108671	-3.91479	9.05e-05	0.0191796
AKR1C3	32.558	-0.663699	0.170021	-3.90362	9.48e-05	0.0197516
PFKFB2	24.3489	0.710899	0.182955	3.88566	0.000102053	0.0207985
GLB1L3	1.95786	1.8655	0.479902	3.88725	0.000101388	0.0207985
TIPRL	90.949	0.333214	0.0863609	3.85839	0.000114135	0.0222046
C1orf116	20.6555	1.04862	0.271721	3.85919	0.000113762	0.0222046
LUC7L3	595.152	-0.46231	0.119607	-3.86524	0.000110979	0.0222046
FIRRE	13.7126	1.15674	0.299943	3.85653	0.000115006	0.0222046
NAA10	64.0157	0.362595	0.0940205	3.85655	0.000115	0.0222046
AL079343.1	5.81604	-1.7862	0.46379	-3.85131	0.000117489	0.0224477
CD302	64.4419	-0.458742	0.119353	-3.84357	0.000121256	0.0229287
ABCA9	69.3726	-0.892149	0.23244	-3.83819	0.000123946	0.0231981
SFT2D2	118.975	0.494867	0.129417	3.8238	0.000131409	0.0238576
SAPCD2	29.4867	0.823299	0.215037	3.82863	0.000128858	0.0238576
CIDEA	5.73838	-1.52594	0.399311	-3.82144	0.000132673	0.0238576
TDRD12	4.33427	-2.26938	0.593522	-3.82358	0.000131526	0.0238576
SYT12	57.594	0.97087	0.254485	3.81503	0.000136166	0.0242482
S100A9	472.518	1.71219	0.45025	3.80275	0.000143098	0.0247614
ABCA10	56.8784	-0.900789	0.236621	-3.80688	0.00014073	0.0247614
MAGT1	139.487	0.337236	0.0886579	3.80379	0.0001425	0.0247614
HSPB7	10.6797	-1.10784	0.29186	-3.79579	0.000147172	0.0249779
AC069120.1	9.48175	-1.23201	0.324829	-3.79278	0.000148968	0.0249779
CCDC6	159.337	0.393584	0.103727	3.79443	0.000147984	0.0249779
PABPC1L	46.2004	-0.709306	0.187083	-3.79141	0.000149797	0.0249779
TMEM51	37.6362	0.525468	0.138932	3.78218	0.00015546	0.0253817
GMDS	22.1809	0.72588	0.192106	3.77854	0.000157753	0.0253817
KCNC2	71.9869	-2.36969	0.626931	-3.77983	0.000156935	0.0253817
CD300LG	13.427	-0.90578	0.239486	-3.78218	0.000155461	0.0253817
TES	132.454	0.425329	0.112771	3.77162	0.000162192	0.0257898
DPAGT1	48.9821	0.426903	0.11323	3.77022	0.000163102	0.0257898
PDXK	109.227	0.361568	0.096108	3.7621	0.000168493	0.0264145
LSR	153.66	0.497409	0.132693	3.74856	0.00017785	0.0276451
PFDN2	86.4159	0.463473	0.123734	3.74571	0.000179883	0.0277262
MEOX2	14.9043	-0.859356	0.229599	-3.74286	0.000181936	0.0278089
NFE2L3	9.91558	1.05024	0.281973	3.72463	0.000195605	0.0296511
ZNF483	32.4219	-0.723276	0.194389	-3.72076	0.000198623	0.0298619
NECTIN4	98.4241	0.599153	0.161478	3.71044	0.000206898	0.030853
CD82	101.059	0.697135	0.188253	3.70318	0.000212911	0.0314937
OXSM	7.94583	0.657727	0.17784	3.69841	0.000216951	0.0318345
STX6	60.9561	0.41709	0.11332	3.68064	0.00023265	0.0321441
FANCD2	23.4231	0.523594	0.142298	3.67957	0.000233632	0.0321441
FRK	30.33	0.814783	0.221729	3.67468	0.000238144	0.0321441
PABPC1	2742.59	0.499265	0.13573	3.67836	0.000234735	0.0321441
LYVE1	44.5016	-0.900142	0.244315	-3.68435	0.000229289	0.0321441
DNAH9	2.31824	-2.02427	0.550883	-3.67459	0.000238227	0.0321441
EZH1	71.8147	-0.399674	0.108674	-3.67772	0.00023533	0.0321441
LINC00663	5.43075	-0.798935	0.216728	-3.68635	0.000227491	0.0321441
LIPE	25.5939	-0.842336	0.22924	-3.67448	0.000238338	0.0321441
HSPA12B	19.7772	-0.730926	0.198171	-3.68837	0.000225696	0.0321441
BMX	6.40518	-1.07404	0.291078	-3.68987	0.00022437	0.0321441
GALNT14	8.10147	1.32378	0.360887	3.66813	0.000244327	0.0327113
HOXA11	2.22709	2.14331	0.5848	3.66503	0.000247314	0.0328712
SDHC	85.205	0.336199	0.0921152	3.64977	0.00026248	0.0330122
TP53BP2	49.7351	0.613781	0.168034	3.65272	0.000259475	0.0330122
PPP1CB	266.045	0.36034	0.0986337	3.65331	0.000258881	0.0330122
BTNL9	58.9204	-0.776521	0.212268	-3.65821	0.000253982	0.0330122
WDR86	12.7252	-0.821496	0.224558	-3.65828	0.000253916	0.0330122
TXN	325.234	0.368753	0.101043	3.64948	0.000262773	0.0330122
CES3	5.0623	2.02127	0.552492	3.65845	0.000253741	0.0330122
LAMP2	249.688	0.312452	0.0854877	3.65494	0.000257246	0.0330122
FAR2	14.0059	1.06516	0.292108	3.64645	0.000265893	0.0331769
TOMM40L	21.3301	0.510997	0.140464	3.63792	0.000274846	0.0340623
CHRD	27.5014	-0.77665	0.213674	-3.63474	0.000278266	0.0342547
FH	40.6441	0.554423	0.152626	3.63256	0.000280619	0.0343141
TOR1AIP2	185.453	0.269523	0.0743742	3.62388	0.000290214	0.0345809
KCMF1	89.6364	0.26308	0.0725252	3.62743	0.000286254	0.0345809
LEP	24.6135	-1.27274	0.351157	-3.62441	0.000289622	0.0345809
FHL1	96.4089	-0.778076	0.214715	-3.62377	0.000290342	0.0345809
HMGA1	144.496	0.554956	0.15323	3.62171	0.000292665	0.0346327
GALNT15	19.3061	-0.790017	0.218475	-3.61606	0.000299123	0.0351699
CD55	83.2963	0.587597	0.162766	3.61007	0.00030612	0.0357634
BROX	80.8265	0.34567	0.0958407	3.60671	0.000310102	0.0357828
CCN5	96.81	-0.878452	0.243565	-3.60664	0.000310188	0.0357828
ITIH5	83.6172	-0.678135	0.188111	-3.60498	0.000312179	0.0357874
E2F2	4.81808	1.07948	0.299806	3.60058	0.000317507	0.0359489
ZFHX4	101.6	-0.706076	0.196024	-3.60199	0.000315789	0.0359489
YWHAQ	58.2505	0.364209	0.101205	3.59874	0.000319767	0.0359826
SLC19A3	10.8757	-1.00144	0.279048	-3.58876	0.000332259	0.0369351
PPP1R12C	106.188	-0.316674	0.0882067	-3.59013	0.000330511	0.0369351
RGN	5.39473	-1.11632	0.311263	-3.58641	0.000335264	0.0370447
LAD1	59.252	0.954959	0.266806	3.57923	0.000344613	0.0378496
HAP1	2.4856	-1.20331	0.336549	-3.57545	0.000349632	0.0381723
S100A8	203.82	1.80169	0.504934	3.56817	0.000359489	0.0387421
SLC39A7	244.718	0.313872	0.0879219	3.5699	0.000357116	0.0387421
NDUFA8	56.6041	0.397496	0.111439	3.56693	0.000361187	0.0387421
LEPR	80.9693	-0.745763	0.209637	-3.5574	0.00037455	0.0393927
ABHD10	48.0064	0.39009	0.10956	3.56053	0.000370113	0.0393927
ADH1B	113.191	-0.896971	0.252207	-3.55649	0.000375843	0.0393927
LHFPL6	89.3813	-0.56613	0.159115	-3.55799	0.000373699	0.0393927
COPA	295.803	0.28543	0.0804367	3.5485	0.00038743	0.0403763
TGFBR3	153.694	-0.70138	0.198506	-3.53329	0.000410418	0.0416448
PSMA5	92.6916	0.331918	0.0939492	3.53295	0.000410953	0.0416448
FGFR1	340.719	-0.566329	0.160258	-3.53386	0.000409545	0.0416448
PENK	9.13314	-1.66041	0.469385	-3.53742	0.000404061	0.0416448
DCX	13.3643	-1.3657	0.386466	-3.53381	0.000409608	0.0416448
LRRC8B	38.9686	0.460035	0.130525	3.52449	0.000424294	0.042067
PRSS2	2.83296	-4.23719	1.20196	-3.52524	0.000423103	0.042067
MAP3K12	29.0118	-0.463054	0.13128	-3.52723	0.000419931	0.042067
ZBTB4	204.441	-0.285165	0.0809041	-3.52473	0.000423912	0.042067
STK38L	48.2137	0.41946	0.119141	3.52068	0.000430434	0.0424463
CALCOCO1	72.9225	-0.363789	0.10348	-3.51555	0.000438836	0.0430435
BSPRY	59.0916	0.506898	0.144298	3.51285	0.000443324	0.0432524
ITPR3	46.2783	0.399059	0.113777	3.50739	0.000452529	0.0438836
NANOS1	10.4799	1.07701	0.307173	3.50619	0.000454579	0.0438836
PLPP3	231.472	-0.371113	0.106042	-3.49967	0.000465838	0.0440069
F5	4.24904	1.42022	0.405574	3.50175	0.000462221	0.0440069
FAM228B	26.6342	-0.42888	0.122471	-3.50189	0.000461975	0.0440069
FREM1	6.62853	-0.936046	0.267555	-3.49852	0.000467853	0.0440069
PCED1A	78.0021	-0.396068	0.113134	-3.50086	0.000463753	0.0440069
GABBR2	2.02383	1.86198	0.532548	3.49637	0.000471635	0.0441364
PCDH18	48.7549	-0.622795	0.178361	-3.49176	0.000479849	0.0446771
SDC1	253.837	0.834225	0.239105	3.48895	0.000484925	0.0449217
CHIT1	36.2309	-1.58014	0.453696	-3.48282	0.000496171	0.0450414
UGT2B4	4.91091	-4.98459	1.43298	-3.47848	0.000504274	0.0450414
KIF2A	64.287	0.319995	0.091879	3.48278	0.000496229	0.0450414
ERMARD	22.0013	-0.458539	0.131841	-3.47797	0.000505222	0.0450414
AUXG01000058.1	26.9493	-0.681052	0.195704	-3.48001	0.000501402	0.0450414
ADAM8	14.8828	0.742922	0.213629	3.47763	0.000505862	0.0450414
SGK2	5.60652	-1.13556	0.326431	-3.47872	0.000503817	0.0450414
PLXNB2	187.97	0.351448	0.100802	3.48652	0.000489353	0.0450414
SEPTIN3	7.45333	1.13435	0.326623	3.47295	0.000514778	0.0456138
IGFBP6	104.81	-0.671901	0.193692	-3.46892	0.000522546	0.0460795
PRELID3A	8.00677	-0.786988	0.22702	-3.46661	0.00052707	0.0462561
CYBRD1	187.659	-0.677312	0.195504	-3.46444	0.00053133	0.0464079
MDH1	154.009	0.322024	0.0931348	3.45762	0.000544973	0.0473739
H4C3	216.975	0.423502	0.122646	3.45305	0.000554286	0.047508
SOBP	35.4499	-0.577708	0.167276	-3.45362	0.000553109	0.047508
CMA1	7.18709	-1.03865	0.300648	-3.45472	0.00055087	0.047508
CADM3-AS1	7.89882	-0.795502	0.230517	-3.45095	0.000558613	0.0476562
LPAR1	36.4233	-0.609392	0.176662	-3.44948	0.000561673	0.0476954
EXTL2	48.9183	-0.330557	0.0958754	-3.44777	0.000565228	0.0477761
CXCL12	261.63	-0.560111	0.162518	-3.44645	0.000567996	0.0477898
PDZK1IP1	66.2016	1.23664	0.362249	3.41379	0.000640668	0.0483698
ILF2	134.009	0.344475	0.101024	3.40985	0.000649988	0.0483698
DAP3	117.115	0.344998	0.10067	3.42702	0.000610234	0.0483698
DHX9	141.974	0.212306	0.0618958	3.43006	0.000603449	0.0483698
APOB	2.18176	-1.78191	0.519001	-3.43335	0.000596182	0.0483698
CHMP3	230.744	0.219404	0.0641046	3.4226	0.000620257	0.0483698
KCNE4	99.6247	-1.21378	0.3555	-3.41429	0.000639473	0.0483698
MST1	18.4122	-0.763504	0.223486	-3.41634	0.000634694	0.0483698
DAPP1	33.4068	0.72041	0.210151	3.42806	0.000607918	0.0483698
ADAMTS19	7.44884	-1.44232	0.423038	-3.40944	0.00065096	0.0483698
ADTRP	5.54616	1.11022	0.325648	3.40927	0.000651366	0.0483698
OGN	110.986	-0.853159	0.249134	-3.4245	0.000615938	0.0483698
BBOX1	9.15451	1.32196	0.385672	3.42767	0.000608779	0.0483698
SOX5	17.3796	-0.744321	0.217791	-3.4176	0.000631767	0.0483698
RASSF8	64.6866	-0.517889	0.150859	-3.43293	0.000597099	0.0483698
DCN	1460.71	-0.681309	0.199634	-3.4128	0.000643	0.0483698
GALNT16	30.2718	-0.691565	0.202214	-3.41996	0.000626296	0.0483698
KIF26A	6.98637	-0.751262	0.220256	-3.41086	0.000647574	0.0483698
BUB1B	8.88957	0.826143	0.24104	3.42741	0.000609376	0.0483698
GPT2	29.2863	0.737151	0.214806	3.43171	0.000599793	0.0483698
SLC7A5	44.8924	1.07977	0.314973	3.42813	0.000607763	0.0483698
HIC1	44.1517	-0.575075	0.167595	-3.43134	0.000600603	0.0483698
GID4	19.3001	-0.386435	0.113092	-3.417	0.00063316	0.0483698
KAT2A	85.3892	-0.42948	0.125516	-3.42173	0.000622251	0.0483698
LINC00511	8.93761	0.889899	0.260484	3.41632	0.000634731	0.0483698
TXNL1	126.514	0.236676	0.0690446	3.42788	0.000608321	0.0483698
MIRLET7BHG	25.117	-0.694354	0.20176	-3.44149	0.000578521	0.0483698
U62317.1	2.99395	1.7529	0.513944	3.41068	0.00064802	0.0483698
PGK1	280.215	0.392478	0.114863	3.41692	0.000633345	0.0483698
HAND2	4.59443	-1.07416	0.315304	-3.40676	0.000657397	0.0486209
AC020929.1	4.45836	-1.12907	0.33153	-3.40565	0.000660079	0.0486231
UFC1	182.417	0.330765	0.0973442	3.39789	0.00067908	0.0486575
LINC02202	2.61633	-1.32118	0.389192	-3.39469	0.000687073	0.0486575
SDK1	19.1237	-0.722238	0.212713	-3.39536	0.000685386	0.0486575
ARPC5L	109.352	0.338959	0.0997262	3.39889	0.000676588	0.0486575
C9orf16	152.686	0.307652	0.0904586	3.40103	0.000671322	0.0486575
TMEM88	12.718	-0.581471	0.17127	-3.39505	0.000686163	0.0486575
CBX2	8.62513	1.14446	0.336522	3.40085	0.000671767	0.0486575
SPC24	9.2491	0.928853	0.273266	3.39908	0.000676132	0.0486575
COX6B1	329.702	0.325082	0.0956749	3.39778	0.000679349	0.0486575
PLP1	8.18791	-1.02797	0.302167	-3.402	0.000668952	0.0486575
MT-CO2	725.872	0.840359	0.247736	3.39215	0.000693454	0.0489205
EMCN	67.0209	-0.472951	0.1395	-3.39033	0.000698096	0.0490593
CYCS	132.436	0.32542	0.0960455	3.38818	0.000703569	0.0490948
SRSF6	207.911	-0.288321	0.0850997	-3.38803	0.000703954	0.0490948
LAMC3	9.98832	-1.18254	0.349432	-3.38418	0.00071391	0.0496005
SHMT2	60.8472	0.472165	0.139627	3.38162	0.000720588	0.049836
ADCY4	30.7023	-0.529442	0.156602	-3.38081	0.000722734	0.049836

## Sheet: Supplementary Table 3
	baseMean	log2FoldChange	lfcSE	stat	pvalue	padj		Table S3: DE genes in White cases vs controls (n=812, P.adj < 0.05). Log2FC>0 = up in cases vs controls.
GLRA3	63.9794	-3.60004	0.53328	-6.75075	1.47e-11	2.72e-07
RN7SL752P	11.5232	-1.09531	0.187613	-5.83814	5.28e-09	2.37e-05
RN7SL8P	11.3826	-1.14167	0.196657	-5.80537	6.42e-09	2.37e-05
SDCBPP2	12.7381	-1.91433	0.329526	-5.80933	6.27e-09	2.37e-05
TOGARAM1	72.7072	-0.419189	0.071746	-5.84268	5.14e-09	2.37e-05
RPL19	1690.52	1.07428	0.188704	5.69296	1.25e-08	3.84e-05
SNORA13	51.661	-0.834021	0.147305	-5.66185	1.5e-08	3.95e-05
RN7SL838P	18.6843	-1.06449	0.192453	-5.53115	3.18e-08	7.34e-05
SNORA75	86.526	-0.992744	0.180246	-5.5077	3.64e-08	7.46e-05
S100A9	529.153	1.94771	0.356533	5.46292	4.68e-08	8.65e-05
RPS7	64.2139	0.930249	0.171793	5.41494	6.13e-08	9.44e-05
LTF	289.329	1.67315	0.308506	5.42339	5.85e-08	9.44e-05
PTMA	433.309	0.680229	0.127456	5.33696	9.45e-08	0.000134282
PKD1L3	6.70683	-0.762428	0.146249	-5.21323	1.86e-07	0.000228503
RPS19	429.211	0.681321	0.130563	5.21834	1.81e-07	0.000228503
RPS27	372.044	0.881362	0.171393	5.14234	2.71e-07	0.000275154
SCN7A	17.9981	-0.936032	0.182307	-5.13439	2.83e-07	0.000275154
SNORA20	20.2599	-0.76585	0.149112	-5.13607	2.81e-07	0.000275154
RPL23A	222.338	1.02264	0.19889	5.14172	2.72e-07	0.000275154
MT-CO2	628.912	0.963176	0.188607	5.10678	3.28e-07	0.000302616
FRS2	145.404	-0.826592	0.162728	-5.07959	3.78e-07	0.000332658
YBX1	87.2562	0.680922	0.13504	5.04237	4.6e-07	0.000339679
RPS2	286.002	0.563464	0.111347	5.06045	4.18e-07	0.000339679
RPL23	1731.75	0.916055	0.181561	5.04545	4.52e-07	0.000339679
TMEM47	79.8522	-0.901661	0.178796	-5.04295	4.58e-07	0.000339679
SNORA35B	16.1919	-0.987064	0.196909	-5.0128	5.36e-07	0.000381054
RN7SL277P	2.80403	-1.26232	0.253653	-4.97654	6.47e-07	0.000407266
RPS27A	382.252	0.672447	0.135159	4.97524	6.52e-07	0.000407266
TFPI2	64.8941	-1.85067	0.373133	-4.9598	7.06e-07	0.000407266
CISD3	201.445	0.992057	0.19993	4.96203	6.98e-07	0.000407266
AC009283.1	25.2768	1.40079	0.281886	4.96934	6.72e-07	0.000407266
TOMM40	42.8256	0.420543	0.0843023	4.98851	6.08e-07	0.000407266
RN7SKP104	18.2585	-0.866076	0.175151	-4.94475	7.62e-07	0.000423374
SRCIN1	28.2594	1.35652	0.274574	4.94046	7.79e-07	0.000423374
SLC25A36	227.052	-0.32497	0.0664744	-4.88864	1.02e-06	0.000535776
GRB14	32.8711	-1.92586	0.395148	-4.87377	1.09e-06	0.000561709
PIN4	39.1097	0.436855	0.090024	4.85265	1.22e-06	0.000608104
VDAC1	71.1606	0.490697	0.101368	4.84074	1.29e-06	0.000628719
SET	197.755	0.363315	0.0752925	4.82538	1.4e-06	0.000661737
ATP5MG	173.854	0.376045	0.0780195	4.81989	1.44e-06	0.000663221
RPL26	525.462	0.583195	0.121151	4.8138	1.48e-06	0.000667086
ALB	11.5279	-2.18303	0.454474	-4.80341	1.56e-06	0.000685924
NDUFS5	130.128	0.406832	0.0848683	4.79368	1.64e-06	0.000693586
MTCO1P40	72.1946	0.765568	0.159764	4.79187	1.65e-06	0.000693586
RPL9	279.566	0.509963	0.107313	4.75211	2.01e-06	0.000826195
RN7SL151P	16.6186	-0.833198	0.175512	-4.74724	2.06e-06	0.000827927
RPS15	118.16	0.817521	0.172634	4.73557	2.18e-06	0.00085838
RNU2-64P	24.9038	0.996784	0.210756	4.72956	2.25e-06	0.000865756
KRR1	180.61	-0.284809	0.0603129	-4.7222	2.33e-06	0.000879384
LINC02611	17.9645	1.45491	0.308692	4.71315	2.44e-06	0.000900969
MRPS21	125.951	0.442903	0.094137	4.70488	2.54e-06	0.000907082
IRAK1	136.995	0.306074	0.0650699	4.70378	2.55e-06	0.000907082
GDAP1	46.3789	-1.17205	0.249751	-4.69288	2.69e-06	0.000923731
PSMB6	86.8483	0.363419	0.0774492	4.69235	2.7e-06	0.000923731
AC112128.1	3.50027	-1.04221	0.223066	-4.67222	2.98e-06	0.00100054
ATF2	97.6533	-0.243982	0.052407	-4.65553	3.23e-06	0.00100578
RNU1-89P	3.15859	-1.05845	0.227112	-4.6605	3.15e-06	0.00100578
RPS10	166.379	0.418084	0.0898478	4.65325	3.27e-06	0.00100578
EIF3K	207.752	0.30584	0.0656949	4.65546	3.23e-06	0.00100578
PSMA7	375.124	0.451182	0.0969144	4.65547	3.23e-06	0.00100578
RN7SL792P	10.9881	-0.821341	0.176702	-4.64816	3.35e-06	0.00101399
SEM1	46.0244	0.550764	0.11867	4.64113	3.47e-06	0.00102771
ATP5MD	117.349	0.45025	0.0971988	4.63226	3.62e-06	0.00102771
PGAP2	38.2725	-0.470158	0.101471	-4.63341	3.6e-06	0.00102771
YWHAE	283.123	0.430141	0.0927566	4.63731	3.53e-06	0.00102771
AL049796.1	48.4128	-1.05637	0.228577	-4.62151	3.81e-06	0.00105014
UBE3AP2	9.28212	-1.38911	0.300567	-4.62161	3.81e-06	0.00105014
BMP2K	131.427	-0.646602	0.140116	-4.61477	3.94e-06	0.0010678
FO393411.1	10.0487	1.00253	0.217378	4.61194	3.99e-06	0.0010678
AHNAK	914.939	-0.327941	0.0713917	-4.59355	4.36e-06	0.00114977
NHLRC2	74.1454	-0.275454	0.0600632	-4.58607	4.52e-06	0.00117491
SHOC2	149.594	-0.251997	0.0554856	-4.54166	5.58e-06	0.00143166
SNORA79B	22.9605	-0.650709	0.143412	-4.53734	5.7e-06	0.00144131
TUBA1C	63.6371	0.581902	0.128392	4.53223	5.84e-06	0.00145664
PCGF2	145.767	0.939406	0.207946	4.51755	6.26e-06	0.00154055
RPL3	101.07	0.794927	0.176499	4.50387	6.67e-06	0.00162153
AL139287.1	13.5056	-0.641679	0.142825	-4.49276	7.03e-06	0.00165348
RN7SKP55	14.3695	-0.769415	0.171335	-4.49072	7.1e-06	0.00165348
RPL24	536.644	0.308881	0.0687397	4.49349	7.01e-06	0.00165348
ANXA2	278.144	0.452087	0.100717	4.48868	7.17e-06	0.00165348
ABHD12	57.8329	0.431345	0.0961501	4.48616	7.25e-06	0.00165348
ACOX2	14.7309	0.911394	0.203715	4.47386	7.68e-06	0.00170936
SNORA38B	13.631	-0.963405	0.21524	-4.47596	7.61e-06	0.00170936
RN7SL538P	4.56467	-1.23349	0.276868	-4.45515	8.38e-06	0.00176079
HAX1	46.6292	0.458237	0.102729	4.46066	8.17e-06	0.00176079
RPS18	130.913	0.966363	0.216896	4.45543	8.37e-06	0.00176079
NDUFB8	59.9596	0.456333	0.102432	4.45499	8.39e-06	0.00176079
UBALD2	95.2358	0.494573	0.110998	4.45569	8.36e-06	0.00176079
RPL7A	379.111	0.472528	0.106326	4.44414	8.82e-06	0.00179095
TPM1-AS	12.7009	-0.738844	0.166149	-4.44688	8.71e-06	0.00179095
ST13	176.796	0.34778	0.0782389	4.4451	8.79e-06	0.00179095
RN7SL687P	14.1571	-0.978886	0.220552	-4.43835	9.07e-06	0.00181982
NAA10	57.5139	0.316622	0.0714993	4.42833	9.5e-06	0.00188596
GLYR1	145.36	-0.264626	0.0598724	-4.41983	9.88e-06	0.00194076
PRLR	317.823	-0.644051	0.146233	-4.40427	1.06e-05	0.00206352
EIF5A	66.8293	0.641657	0.146112	4.39153	1.13e-05	0.00216538
H1-4	39.9754	-0.583237	0.133211	-4.37829	1.2e-05	0.00227749
PUM1	290.461	-0.164826	0.0376723	-4.37525	1.21e-05	0.0022859
SRP9	39.3006	0.691695	0.1589	4.35302	1.34e-05	0.00237359
HSPE1	81.5787	0.516401	0.11834	4.36371	1.28e-05	0.00237359
SAP30	15.7874	0.549702	0.12626	4.35373	1.34e-05	0.00237359
TRAF6	24.794	-0.364005	0.0836821	-4.34985	1.36e-05	0.00237359
PPP1R14B-AS1	6.64412	1.02252	0.234677	4.35715	1.32e-05	0.00237359
RN7SKP118	4.19558	-0.911873	0.209536	-4.35187	1.35e-05	0.00237359
CYP4F3	3.91373	-1.71469	0.39309	-4.3621	1.29e-05	0.00237359
GRPR	13.144	-1.83855	0.421688	-4.35999	1.3e-05	0.00237359
UBN2	172.229	-0.316413	0.0728576	-4.3429	1.41e-05	0.00242716
SERPINA1	273.121	-1.29249	0.298356	-4.33204	1.48e-05	0.00252644
RN7SL4P	6.08737	-0.805353	0.186157	-4.32621	1.52e-05	0.00254697
SMIM26	20.6439	0.63784	0.147406	4.32711	1.51e-05	0.00254697
SPOPL	138.887	-0.42268	0.0978098	-4.32144	1.55e-05	0.00255869
ATF4	260.96	0.364532	0.0843585	4.32123	1.55e-05	0.00255869
RPL23AP42	8.32901	1.09036	0.252456	4.31901	1.57e-05	0.00256166
PSMB4	148.335	0.335735	0.0777781	4.31657	1.58e-05	0.00256743
LRRC37B	5.9974	1.00307	0.232669	4.31115	1.62e-05	0.00260119
PSMB3	219.021	0.855877	0.198587	4.30984	1.63e-05	0.00260119
PLAC9P1	21.2081	-2.10939	0.489741	-4.30716	1.65e-05	0.00261038
EPGN	2.70484	1.74692	0.406967	4.29253	1.77e-05	0.00270692
MDM1	22.9968	-0.426774	0.0993805	-4.29435	1.75e-05	0.00270692
MAPK4	2.0301	-2.21396	0.5155	-4.29479	1.75e-05	0.00270692
PTOV1	101.436	0.404625	0.0942818	4.29166	1.77e-05	0.00270692
RPL21	69.825	0.78933	0.184044	4.28881	1.8e-05	0.00271944
SCARNA3	135.23	-0.485869	0.113682	-4.27392	1.92e-05	0.00288396
RPL18A	29.5148	0.942583	0.220732	4.27025	1.95e-05	0.00290815
S100P	88.1642	1.54369	0.361687	4.26802	1.97e-05	0.00290899
HINT1	202.908	0.357618	0.0838523	4.26485	2e-05	0.00290899
NONO	264.602	0.205338	0.0481298	4.26634	1.99e-05	0.00290899
ITGB6	65.33	0.852651	0.200439	4.25392	2.1e-05	0.00293671
BRK1	145.474	0.359732	0.0847271	4.24577	2.18e-05	0.00293671
GYG1	35.8524	0.39928	0.0939328	4.25069	2.13e-05	0.00293671
MDM2	182.487	-0.429354	0.101009	-4.25064	2.13e-05	0.00293671
COX5A	38.2108	0.485477	0.114103	4.25472	2.09e-05	0.00293671
RPL17	6.93068	-0.651301	0.153007	-4.25669	2.07e-05	0.00293671
ZNF236	53.8603	-0.360111	0.0845708	-4.25809	2.06e-05	0.00293671
C19orf48	28.4036	0.495145	0.11661	4.24615	2.17e-05	0.00293671
CHD6	200.081	-0.349713	0.0822942	-4.24955	2.14e-05	0.00293671
AC091807.2	1.41048	-1.25795	0.296105	-4.24834	2.15e-05	0.00293671
SPIN1	141.693	-0.270645	0.0638295	-4.24012	2.23e-05	0.0029752
PRPF39	57.151	-0.374992	0.0884499	-4.2396	2.24e-05	0.0029752
SP3	158.259	-0.209998	0.0496094	-4.23302	2.31e-05	0.00298228
RPL34	1254.26	0.342222	0.0808433	4.23315	2.3e-05	0.00298228
LIFR	113.062	-0.482494	0.113906	-4.2359	2.28e-05	0.00298228
C5orf46	5.04593	1.14073	0.269505	4.23269	2.31e-05	0.00298228
RPS25	297.036	0.441798	0.104665	4.22108	2.43e-05	0.00311839
ANKIB1	161.322	-0.24219	0.0574431	-4.21618	2.48e-05	0.00313411
SLC30A8	10.0129	-2.36546	0.561161	-4.21529	2.49e-05	0.00313411
RPL13A	503.771	0.512409	0.121493	4.21759	2.47e-05	0.00313411
MAPT-AS1	4.03043	-2.06412	0.490686	-4.2066	2.59e-05	0.00323514
CFAP70	53.0949	-0.625019	0.148765	-4.20137	2.65e-05	0.00328847
CA3-AS1	10.6766	-0.73012	0.174016	-4.19572	2.72e-05	0.00334918
SPEF2	48.8826	-0.533098	0.127154	-4.19255	2.76e-05	0.00337383
CPLANE1	182.69	-0.342603	0.0817918	-4.18872	2.81e-05	0.00340861
RPL10	112.755	1.01678	0.243027	4.18381	2.87e-05	0.00346033
S100A11	543.208	0.449231	0.107644	4.1733	3e-05	0.00359043
PFN1	621.549	0.365879	0.0876889	4.17246	3.01e-05	0.00359043
LEPR	91.6578	-0.693745	0.166382	-4.16958	3.05e-05	0.0036128
SLC25A5	76.9073	0.58737	0.141085	4.16323	3.14e-05	0.00369112
HPCAL1	48.1834	0.391725	0.0943451	4.15204	3.3e-05	0.00385183
PDAP1	30.1807	0.463743	0.111754	4.14969	3.33e-05	0.00386725
MED1	384.214	0.826685	0.199297	4.14801	3.35e-05	0.00387136
POLRMT	24.3545	0.359416	0.0866797	4.14648	3.38e-05	0.0038731
ZYG11B	148.041	-0.236181	0.0570614	-4.13907	3.49e-05	0.00396231
ACTG1	1669.76	0.245372	0.059293	4.13829	3.5e-05	0.00396231
SCGB1B2P	5.96161	-1.54062	0.372398	-4.13702	3.52e-05	0.00396231
ARF4	72.0326	0.38945	0.0942017	4.13421	3.56e-05	0.00398673
NBR1	165.54	-0.303389	0.0734614	-4.12991	3.63e-05	0.00403761
RPS8	1302.82	0.475618	0.115204	4.12848	3.65e-05	0.0040385
AGL	115.6	-0.478745	0.116037	-4.1258	3.69e-05	0.00403876
MAP4K5	113.519	-0.271621	0.0658358	-4.12573	3.7e-05	0.00403876
NPM1	122.995	0.344992	0.0836845	4.12253	3.75e-05	0.00404532
ACTB	205.22	0.353472	0.0857331	4.12293	3.74e-05	0.00404532
MYBPC1	25.2804	-1.75358	0.425516	-4.12107	3.77e-05	0.00404532
RNU1-98P	7.05975	-0.801414	0.194519	-4.11997	3.79e-05	0.00404532
TOMM22	52.276	0.396195	0.0963275	4.113	3.91e-05	0.00414547
STC1	144.407	-1.15603	0.281355	-4.10879	3.98e-05	0.00419759
LINC01238	10.898	-1.04322	0.254088	-4.10573	4.03e-05	0.00419791
MYOZ3	4.10598	-1.18025	0.287605	-4.10372	4.07e-05	0.00419791
RPS13	158.228	0.736561	0.179494	4.10355	4.07e-05	0.00419791
UBTF	165.791	-0.204704	0.0498491	-4.10646	4.02e-05	0.00419791
RPS29	1277.61	0.419854	0.102483	4.09682	4.19e-05	0.00429109
SNRPD2	228.695	0.25925	0.063295	4.0959	4.21e-05	0.00429109
LTN1	118.144	-0.284355	0.0694727	-4.09304	4.26e-05	0.00432041
UFC1	168.617	0.389041	0.0952053	4.08634	4.38e-05	0.00439876
ANKRD30B	108.798	-1.27635	0.312308	-4.08685	4.37e-05	0.00439876
MRPL45	50.0426	0.792765	0.19408	4.08473	4.41e-05	0.00440536
XAB2	23.1031	-0.480126	0.117739	-4.07787	4.55e-05	0.00451306
RNVU1-1	3.62696	-0.964742	0.23675	-4.07494	4.6e-05	0.00452149
LINC02533	27.6907	-0.624016	0.153116	-4.07544	4.59e-05	0.00452149
HES6	8.69312	0.89812	0.220591	4.07143	4.67e-05	0.00456597
HOXA7	25.0288	-0.898842	0.220923	-4.06858	4.73e-05	0.00459787
SNRPF	113.71	0.400447	0.0987051	4.05701	4.97e-05	0.00480634
KLHL9	91.4636	-0.253682	0.0626092	-4.05182	5.08e-05	0.00485764
RPL36	531.123	0.482175	0.11898	4.05256	5.07e-05	0.00485764
ATP5PO	133.599	0.302173	0.0745944	4.05088	5.1e-05	0.00485764
ADIPOR1	81.7068	0.384466	0.0950912	4.04313	5.27e-05	0.00499545
ZNF638	373.426	-0.249831	0.0618617	-4.03853	5.38e-05	0.0050426
LMLN	61.4053	-0.337461	0.0835601	-4.03854	5.38e-05	0.0050426
NIPBL	455.218	-0.217097	0.0539528	-4.02382	5.73e-05	0.00531431
SERF2	427.488	0.418096	0.103894	4.02424	5.72e-05	0.00531431
TAC1	11.6063	-1.24163	0.308861	-4.02002	5.82e-05	0.00535705
SLC24A1	32.6199	-0.381058	0.0948004	-4.01958	5.83e-05	0.00535705
CHST1	37.9116	1.18067	0.29401	4.01576	5.93e-05	0.00541771
YWHAQ	55.9328	0.36194	0.0902138	4.01203	6.02e-05	0.00545016
PGK1	248.544	0.334039	0.0832374	4.01309	5.99e-05	0.00545016
SAA2	25.9338	1.17752	0.294054	4.00444	6.22e-05	0.00560066
AC105914.2	3.26447	-3.76469	0.940518	-4.00278	6.26e-05	0.00561257
CNBP	312.524	-0.247942	0.0620133	-3.99821	6.38e-05	0.0056727
STEAP4	225.764	-0.707015	0.176843	-3.99798	6.39e-05	0.0056727
AP3S1	19.0132	0.442811	0.110907	3.99264	6.53e-05	0.00576415
HOXC4	33.7919	-0.517738	0.129696	-3.99192	6.55e-05	0.00576415
ASS1	52.0469	0.675858	0.169359	3.99068	6.59e-05	0.00576696
FAM120B	51.0721	-0.326173	0.0818118	-3.98687	6.7e-05	0.00582043
TPSG1	3.05983	-2.09266	0.524969	-3.98625	6.71e-05	0.00582043
CALY	2.16941	1.82306	0.457581	3.98412	6.77e-05	0.00584538
RPS21	1418.15	0.374322	0.0942683	3.97082	7.16e-05	0.00615282
SCNM1	42.2443	0.304719	0.0767991	3.96774	7.26e-05	0.00618808
PON3	27.1706	-1.0638	0.268145	-3.96725	7.27e-05	0.00618808
SEC11A	110.423	0.248007	0.0625561	3.96455	7.35e-05	0.00622981
TIMM8B	67.1336	0.355533	0.0898207	3.95825	7.55e-05	0.00636725
PKHD1	1.99354	-1.28932	0.325928	-3.95584	7.63e-05	0.00640259
AC090740.1	7.35174	-1.43191	0.362513	-3.94996	7.82e-05	0.00653211
SERPINA6	15.2255	-2.72479	0.691412	-3.9409	8.12e-05	0.00672298
TMPRSS3	17.7926	-1.16745	0.296161	-3.94193	8.08e-05	0.00672298
EEF1B2	285.053	0.293612	0.0748047	3.92505	8.67e-05	0.00680191
MEGF10	9.2599	-1.61397	0.411051	-3.92645	8.62e-05	0.00680191
INSYN2B	4.28101	-1.09145	0.277942	-3.92691	8.6e-05	0.00680191
PPT2-EGFL8	5.66987	-0.753496	0.191806	-3.92843	8.55e-05	0.00680191
HMGA1	144.676	0.418288	0.106584	3.92448	8.69e-05	0.00680191
PHF3	338.122	-0.20614	0.0524731	-3.9285	8.55e-05	0.00680191
LCN2	29.1417	1.57798	0.401466	3.93055	8.48e-05	0.00680191
TUBB4B	137.068	0.441247	0.11224	3.93129	8.45e-05	0.00680191
GAPDH	1276.38	0.337392	0.085825	3.93116	8.45e-05	0.00680191
NABP2	47.6977	0.352336	0.089733	3.92649	8.62e-05	0.00680191
RPLP0	569.866	0.436139	0.111092	3.92594	8.64e-05	0.00680191
RPLP1	2423.28	0.390181	0.0994065	3.9251	8.67e-05	0.00680191
ABHD17A	11.2539	0.438329	0.111607	3.92742	8.59e-05	0.00680191
SNORA66	18.5678	-0.788659	0.201365	-3.91655	8.98e-05	0.00692829
PPFIA1	223.55	-0.450739	0.115102	-3.916	9e-05	0.00692829
IDH2	162.919	0.464555	0.118596	3.91714	8.96e-05	0.00692829
COX4I1	245.241	0.335962	0.0857821	3.91646	8.99e-05	0.00692829
LINC01488	6.86125	-2.02017	0.517455	-3.90405	9.46e-05	0.00724947
CAPN13	24.0851	0.797673	0.204742	3.89599	9.78e-05	0.00737229
RPL32	1304.1	0.289443	0.0742688	3.89723	9.73e-05	0.00737229
RPL35A	817.159	0.309768	0.0795077	3.89607	9.78e-05	0.00737229
RNU1-82P	2.91124	-0.86472	0.221788	-3.89887	9.66e-05	0.00737229
NUTF2	73.8104	0.367079	0.0942828	3.89339	9.89e-05	0.00742173
C1QTNF7	5.2915	-0.780446	0.200817	-3.88635	0.000101761	0.00760902
SF3B4	7.72606	0.733685	0.189015	3.88163	0.000103758	0.00761857
ITPRID2	144.117	-0.529899	0.136464	-3.88305	0.000103152	0.00761857
SEC13	105.753	0.292108	0.0752643	3.88109	0.000103987	0.00761857
TIMM10B	54.0325	-0.271909	0.069999	-3.88447	0.000102554	0.00761857
LINC01252	6.14115	-0.772407	0.199063	-3.88022	0.000104364	0.00761857
ABCC13	3.27868	-1.80154	0.464094	-3.88184	0.000103669	0.00761857
GRIA2	20.2342	-1.88773	0.487254	-3.87423	0.000106964	0.00776955
RPL4	151.816	0.375119	0.0968419	3.87352	0.000107274	0.00776955
RPL10A	155.664	0.539692	0.139409	3.87128	0.000108267	0.00781087
ATP5MF	171.65	0.25136	0.0650132	3.86629	0.000110504	0.00794121
C1orf167	4.05872	-1.02513	0.265449	-3.86186	0.000112529	0.0080554
CHCHD2	148.236	0.544892	0.141144	3.86054	0.000113135	0.00806756
TMSB4X	181.807	0.678591	0.175946	3.85682	0.000114871	0.00815979
GLYATL2	29.0528	1.6905	0.439224	3.84884	0.00011868	0.00838449
PHB2	168.285	0.28526	0.0741331	3.84794	0.000119114	0.00838449
NDUFA3	144.252	0.347932	0.0904339	3.84736	0.000119396	0.00838449
PLEKHH1	33.1655	-0.557636	0.145003	-3.84569	0.000120213	0.00840993
BIN2	14.1171	0.776354	0.202224	3.83909	0.000123493	0.00860679
PRR11	39.1313	0.709188	0.18484	3.83677	0.000124664	0.0086557
FAU	494.874	0.313235	0.0817126	3.83337	0.000126398	0.00874325
RPL29	156.437	0.426097	0.11127	3.82941	0.000128449	0.00885199
RARRES1	94.0931	0.798674	0.208732	3.82632	0.000130071	0.00886415
RPL7	274.142	0.660618	0.172633	3.82672	0.000129862	0.00886415
LDHA	70.8315	0.47653	0.124503	3.82746	0.00012947	0.00886415
ATXN2L	130.799	0.244961	0.0640349	3.82543	0.000130546	0.00886415
PMF1	52.2296	0.330671	0.0865048	3.82257	0.000132067	0.00889711
GSTO1	88.4422	0.303677	0.0794546	3.82203	0.00013236	0.00889711
TRAPPC8	86.7266	-0.232039	0.0607288	-3.82091	0.000132958	0.00889711
MT-TY	518.941	-0.639378	0.16733	-3.82107	0.000132875	0.00889711
DDIT4	69.8206	0.709633	0.18602	3.81483	0.000136276	0.00905351
GMFG	39.7831	0.561562	0.147194	3.81513	0.000136113	0.00905351
SDAD1	85.0808	0.257097	0.0674679	3.81066	0.000138595	0.009077
ACHE	5.22937	1.15959	0.304168	3.81231	0.000137672	0.009077
NOP10	48.4413	0.412491	0.108215	3.81175	0.000137985	0.009077
SNORD124	18.6632	-0.849107	0.222813	-3.81085	0.00013849	0.009077
CAP1	342.532	0.317665	0.0834465	3.80681	0.000140773	0.0091777
PFKFB3	65.6852	0.514078	0.135092	3.80538	0.000141584	0.0091777
SP1	139.603	-0.196618	0.0516692	-3.80532	0.000141623	0.0091777
DEAF1	49.2109	-0.281549	0.0740224	-3.80357	0.000142627	0.00921044
PSMB7	129.234	0.254028	0.0668033	3.80262	0.000143173	0.00921344
EVC	12.0911	-0.559955	0.147415	-3.7985	0.000145572	0.0092514
CCDC158	9.54833	-0.898127	0.236463	-3.79817	0.000145766	0.0092514
RPL37	975.541	0.391959	0.10314	3.80027	0.000144541	0.0092514
KPNA2	14.3615	0.586219	0.154288	3.79951	0.000144983	0.0092514
SURF4	121.126	0.27708	0.0729954	3.79586	0.000147134	0.00929486
SKA2	33.0227	0.551279	0.145252	3.79531	0.000147458	0.00929486
UQCRH	209.094	0.321409	0.0847435	3.79273	0.000149	0.00936014
SMIM4	56.5092	0.376551	0.0993501	3.79014	0.000150563	0.00942626
TRIM8	177.563	0.265679	0.0702522	3.78179	0.000155707	0.00971538
MTRNR2L5	9.94515	-0.580076	0.153459	-3.78	0.00015683	0.00975247
KMT5A	13.1889	0.483828	0.128126	3.77618	0.000159254	0.00987002
CP	60.7722	1.3002	0.344573	3.77337	0.000161057	0.00988229
RN7SL183P	1.99316	-0.999933	0.264994	-3.77342	0.000161028	0.00988229
CAPN15	11.6402	0.56682	0.150153	3.77494	0.000160046	0.00988229
OXCT1	22.4879	0.492948	0.130839	3.7676	0.000164826	0.0100801
AC114490.3	8.18338	-0.595019	0.158075	-3.76415	0.000167118	0.0100866
RN7SKP174	2.60605	-0.994902	0.264149	-3.76645	0.000165587	0.0100866
CIAPIN1	16.5966	0.422519	0.112227	3.76485	0.00016665	0.0100866
AC142472.1	14.7441	-0.620092	0.164682	-3.76539	0.00016629	0.0100866
MRPL51	115.735	0.283633	0.0753786	3.76278	0.000168037	0.0101091
TAGLN2	595.291	0.346843	0.0923034	3.75764	0.00017152	0.0102455
RPS14	577.274	0.424069	0.112875	3.75699	0.000171969	0.0102455
AC015961.2	5.47567	-0.767389	0.204222	-3.75762	0.000171536	0.0102455
AC004223.2	4.3646	-1.013	0.269767	-3.75509	0.000173281	0.0102904
NCR3LG1	6.00306	-0.830131	0.221151	-3.75368	0.000174254	0.010315
SH3D21	46.0939	-0.516761	0.137718	-3.75231	0.000175214	0.0103387
ENO1	534.788	0.322425	0.0859826	3.74988	0.000176917	0.010373
RPL12	763.326	0.422401	0.112632	3.75028	0.000176639	0.010373
SYNPO2L	3.22774	-1.36829	0.365285	-3.74581	0.000179814	0.0105094
UQCRB	225.337	0.285945	0.0764245	3.74154	0.000182896	0.0106559
MRPL52	82.9367	0.272405	0.0728456	3.73949	0.000184396	0.0107095
RPL6	66.5588	0.397345	0.106318	3.73732	0.000185989	0.0107681
MT-CO1	639.168	0.475322	0.127276	3.73457	0.000188035	0.0108526
GLYATL1	6.34269	1.52098	0.407738	3.73029	0.000191258	0.0110042
AXDND1	1.55479	-1.28734	0.345405	-3.72705	0.000193734	0.0110076
ZNF148	204.236	-0.170265	0.0456925	-3.72632	0.000194298	0.0110076
RPS12	1075.67	0.405319	0.108693	3.72903	0.000192215	0.0110076
CHPF2	47.3719	0.310132	0.0832114	3.72704	0.00019374	0.0110076
GLTP	43.2026	0.426801	0.114529	3.72658	0.000194097	0.0110076
FABP5	4.3922	0.894529	0.240835	3.71428	0.000203783	0.0114397
UBOX5	27.7332	-0.286719	0.0771921	-3.71436	0.000203715	0.0114397
MT-ATP6	3512.37	0.519359	0.139822	3.71444	0.000203652	0.0114397
S100A8	143.684	1.35438	0.364828	3.71237	0.000205327	0.0114915
EXOC4	119.987	-0.244093	0.0657677	-3.71145	0.000206077	0.0114986
C1orf43	126.17	0.320889	0.0865374	3.70809	0.000208826	0.0115497
PKM	305.567	0.288382	0.077757	3.70876	0.000208274	0.0115497
COX7B	42.3018	0.388164	0.104682	3.70804	0.000208868	0.0115497
NDUFB5	51.7928	0.310067	0.0836939	3.70477	0.000211582	0.0116521
FAR1	88.4988	-0.341608	0.0922196	-3.70429	0.000211982	0.0116521
TRPM7	141.772	-0.316635	0.0855201	-3.70247	0.000213513	0.0117014
IGIP	35.7747	-0.353479	0.0955318	-3.70012	0.000215496	0.0117752
AC090994.1	4.92531	-1.52427	0.412106	-3.69874	0.000216675	0.0118046
DNAJC8	85.8732	0.221145	0.0598179	3.69697	0.000218188	0.0118521
SLC30A2	7.53052	-1.04729	0.283559	-3.69336	0.000221307	0.0119863
EIF4E2	99.527	0.201423	0.0546471	3.68588	0.000227913	0.0123079
PSMD4	125.483	0.231112	0.0628467	3.6774	0.000235627	0.0126875
TPRKB	38.2478	0.301646	0.082103	3.67399	0.000238791	0.0128204
NPY1R	170.709	-1.44989	0.395309	-3.66775	0.000244693	0.0130744
ATG2B	45.0548	-0.272856	0.0743984	-3.6675	0.000244938	0.0130744
BOLA1	23.3122	0.400362	0.109256	3.66444	0.000247882	0.0131935
CASD1	71.7643	-0.414378	0.113146	-3.66233	0.000249933	0.0132644
ANP32B	270.72	0.209258	0.0571538	3.66132	0.000250921	0.0132787
EIF1AX	234.006	-0.297589	0.0813284	-3.6591	0.000253106	0.013356
NAT1	86.3663	-1.19342	0.32641	-3.65619	0.000255989	0.0134697
TMSB10	1588.03	0.380823	0.104375	3.64861	0.000263663	0.0136403
MTMR12	86.0451	-0.270689	0.0741853	-3.64883	0.000263442	0.0136403
SLC2A6	12.3927	0.636079	0.174324	3.64883	0.000263435	0.0136403
ATP5F1B	215.688	0.312824	0.0857249	3.64916	0.000263097	0.0136403
CDK12	447.166	0.683405	0.187271	3.64928	0.000262975	0.0136403
RPS11	1750.01	0.284764	0.0780272	3.64955	0.000262704	0.0136403
RPS16	775.723	0.316956	0.0869021	3.64728	0.000265033	0.0136729
FBXW5	117.402	0.193864	0.053178	3.64558	0.000266794	0.0137254
FH	36.081	0.433836	0.119158	3.64084	0.000271755	0.0137601
THRB	42.3969	-0.430388	0.118158	-3.64249	0.000270016	0.0137601
CLN8	24.8674	0.408299	0.112154	3.64051	0.000272102	0.0137601
MTRNR2L8	18.2446	-0.854843	0.234622	-3.6435	0.000268956	0.0137601
RPS6KA4	27.4488	0.350821	0.0963292	3.6419	0.000270635	0.0137601
SCN8A	13.061	-0.919486	0.252609	-3.63996	0.000272685	0.0137601
ARPC3	130.322	0.271875	0.0746524	3.64189	0.000270647	0.0137601
SEC14L2	78.8486	-0.772221	0.212634	-3.63168	0.000281579	0.0141317
SHANK3	57.8374	-0.334842	0.092195	-3.63189	0.000281353	0.0141317
KCNS3	17.562	0.588246	0.162044	3.63016	0.000283251	0.0141468
ZNF451	122.067	-0.185626	0.0511365	-3.63001	0.00028341	0.0141468
DHX16	89.8596	-0.589508	0.162438	-3.62912	0.00028439	0.0141574
SSB	157.951	0.179749	0.0495521	3.62748	0.0002862	0.0142092
NACA	167.675	0.277735	0.0766955	3.62127	0.000293163	0.0145159
LINC00893	6.76771	-0.713465	0.19711	-3.61962	0.000295037	0.0145696
PDCD4	458.387	-0.434301	0.120032	-3.6182	0.000296663	0.0146109
RPS28	237.873	0.590567	0.163682	3.60802	0.000308538	0.0151553
SNORD6	4.8866	-0.688157	0.190816	-3.60639	0.000310491	0.0152108
KIAA2026	216.654	-0.182829	0.0507232	-3.60445	0.000312812	0.0152839
GZMB	14.7031	1.06251	0.295669	3.59356	0.000326188	0.0158536
SUMO2	21.6831	0.58437	0.162615	3.59359	0.000326152	0.0158536
NUP54	39.456	-0.274497	0.0765275	-3.58691	0.000334619	0.0161921
SNORD14E	22.8846	-0.496529	0.138437	-3.58669	0.000334906	0.0161921
MBTPS1	172.263	-0.285176	0.0795422	-3.58521	0.000336806	0.0162414
ZFYVE16	151.481	-0.229444	0.0640131	-3.58432	0.000337954	0.0162544
ZMYND11	204.618	-0.228999	0.0639342	-3.5818	0.000341235	0.0163695
DTD1	16.4343	0.48033	0.134387	3.57422	0.000351275	0.0168075
TMEM87B	119.595	-0.214133	0.0599299	-3.57305	0.000352841	0.0168222
HSP90AA1	1416.54	0.33127	0.0927243	3.57264	0.000353404	0.0168222
SNX13	87.9006	-0.23386	0.0654779	-3.57158	0.000354836	0.016847
METTL14	74.9239	-0.216258	0.0605948	-3.56892	0.00035846	0.01695
TBK1	51.2602	-0.269983	0.0756544	-3.56864	0.000358841	0.01695
SURF2	24.8682	0.308339	0.0865511	3.56251	0.000367324	0.0173064
JTB	158.418	0.257126	0.0723301	3.5549	0.000378122	0.0177301
B4GALT3	64.738	0.387219	0.108968	3.55351	0.000380129	0.0177301
SAPCD2	30.1325	0.569315	0.160213	3.55349	0.000380158	0.0177301
PLAAT5	15.5999	-0.967672	0.272215	-3.55481	0.00037825	0.0177301
MYB	131.327	-0.656604	0.184937	-3.55042	0.000384613	0.0178478
MAST1	19.4197	-1.40272	0.395071	-3.55056	0.000384409	0.0178478
FBXL20	135.844	0.654342	0.184496	3.54664	0.000390175	0.0180605
UQCR11	209.879	0.251382	0.0708947	3.54585	0.000391346	0.0180694
AC055845.1	3.43145	-0.875815	0.247071	-3.5448	0.000392918	0.0180968
OST4	208.501	0.286036	0.0807676	3.54146	0.000397912	0.0182111
ABCB9	38.3075	-0.451177	0.127409	-3.54117	0.000398359	0.0182111
AC093249.3	2.946	-1.80305	0.509024	-3.54216	0.000396864	0.0182111
PSMB9	36.5837	0.635073	0.17964	3.53526	0.000407372	0.0184859
H2AX	43.3916	0.394214	0.111504	3.53542	0.000407133	0.0184859
HNRNPA1	412.125	0.243637	0.0689115	3.5355	0.000406998	0.0184859
WNT11	8.58686	-1.00356	0.284013	-3.53351	0.000410086	0.0185634
RUFY2	78.2932	-0.237758	0.0673637	-3.52946	0.000416408	0.0188035
AL596247.1	3.39837	-0.888651	0.251846	-3.52856	0.000417833	0.0188218
CHIT1	25.4544	1.22297	0.347098	3.52343	0.000426002	0.018913
CFAP69	36.7591	-0.506745	0.143752	-3.52512	0.000423285	0.018913
NOMO1	17.0238	0.510544	0.144805	3.52573	0.000422321	0.018913
NDUFB7	153.318	0.247922	0.0703553	3.52386	0.000425314	0.018913
RPL23AP2	16.0182	0.585319	0.165982	3.5264	0.000421245	0.018913
NRIP1	375.78	-0.43625	0.12377	-3.5247	0.000423969	0.018913
NCF4	12.1923	0.56236	0.159652	3.5224	0.000427652	0.0189408
GPATCH8	149.436	-0.232744	0.0660873	-3.52176	0.000428688	0.0189412
AC015912.3	2.44779	0.95299	0.271035	3.51612	0.000437907	0.0193024
PRC1	8.44118	0.612952	0.174503	3.51256	0.000443812	0.0195161
TRIP12	326.471	-0.158549	0.045167	-3.51029	0.000447615	0.0196366
MIR6797	2.91182	1.03719	0.295581	3.50899	0.000449816	0.0196864
PCDH19	11.1997	-0.753778	0.214869	-3.50808	0.00045135	0.0197068
EIF2S2	101.82	0.277412	0.0792048	3.50247	0.000460968	0.0200793
MMP1	2.87032	1.54705	0.441984	3.50023	0.000464853	0.0202009
TASOR2	200.696	-0.201938	0.0577239	-3.49834	0.000468166	0.0202971
LINC00882	7.23122	-0.607883	0.173911	-3.49537	0.000473398	0.0204425
ZNF92	36.5442	-0.615216	0.176018	-3.49518	0.000473733	0.0204425
PPP1R14B	79.1158	0.384013	0.109988	3.4914	0.000480504	0.0206556
RAB5C	231.18	-0.241722	0.0692381	-3.49117	0.000480909	0.0206556
RBM27	82.2206	-0.195765	0.0561004	-3.48955	0.000483842	0.0207334
ARPC4	106.386	0.251164	0.0719896	3.48889	0.000485036	0.0207364
SPTLC3	16.1867	-0.471656	0.135248	-3.48733	0.000487861	0.020809
RPL37A	2229.27	0.27702	0.0795285	3.48328	0.000495302	0.0210777
SLC16A9	12.9815	-0.629837	0.180853	-3.48259	0.000496592	0.0210841
MRPL9	59.2821	0.260458	0.0748216	3.48106	0.000499439	0.0211079
CSKMT	51.7319	0.509855	0.146458	3.48124	0.000499106	0.0211079
BCL2L12	18.7931	0.419441	0.120549	3.47943	0.000502491	0.0211884
TMA7	69.4118	0.346479	0.0996203	3.47799	0.000505182	0.0212533
TMEM106B	175.108	-0.227657	0.0655625	-3.47237	0.000515888	0.021304
MKLN1	172.163	-0.193503	0.0556833	-3.47506	0.000510737	0.021304
RPL30	515.043	0.330174	0.0950509	3.47366	0.000513413	0.021304
AKR1C2	7.82463	1.1141	0.320876	3.47204	0.000516511	0.021304
BLOC1S1	95.9575	0.204841	0.0589983	3.47198	0.000516641	0.021304
TBC1D15	86.2735	-0.233327	0.0671845	-3.47293	0.000514808	0.021304
AC013652.1	11.7117	-1.00945	0.290748	-3.47191	0.000516767	0.021304
CYP4F8	13.2456	-1.60797	0.46259	-3.47602	0.000508907	0.021304
SNORA69	5.72093	-0.691754	0.198966	-3.47675	0.00050754	0.021304
PTDSS1	50.2665	0.310455	0.0895884	3.46535	0.000529546	0.0217806
TRIM3	32.4838	-0.431894	0.124653	-3.46477	0.000530687	0.0217806
PNMA2	9.70186	-0.719042	0.207794	-3.46036	0.000539453	0.0220764
NFAM1	8.90791	0.5589	0.161534	3.45995	0.000540285	0.0220764
HIGD2A	46.1538	0.329367	0.0952776	3.45692	0.000546377	0.022276
TBCA	155.345	0.272616	0.0788849	3.45587	0.000548511	0.0223138
PLP2	106.178	0.31937	0.0924369	3.45501	0.000550277	0.0223364
STUM	10.634	-0.980697	0.283992	-3.45325	0.000553873	0.0223875
NCOA1	158.72	-0.192691	0.0558386	-3.45086	0.00055881	0.0223875
PCM1	440.814	-0.295659	0.0856498	-3.45196	0.00055654	0.0223875
NUP62	84.8897	0.230958	0.0669214	3.45118	0.000558136	0.0223875
MIS18A	30.5512	0.376002	0.108947	3.45125	0.000558002	0.0223875
CSTB	162.717	0.440294	0.127548	3.45197	0.0005565	0.0223875
NKX6-1	2.13615	-1.19493	0.34671	-3.44648	0.000567937	0.0227039
TEAD1	173.968	-0.250056	0.0725973	-3.44442	0.000572276	0.022828
CEP126	68.5314	-0.450744	0.130941	-3.44235	0.000576691	0.0229545
GPX1	172.829	0.382645	0.111233	3.44003	0.00058166	0.0231025
ETFBKMT	14.0513	-0.41228	0.119977	-3.43632	0.000589669	0.0233704
ICA1L	25.0558	-0.406197	0.118426	-3.42997	0.000603657	0.0238138
LINC00472	172.266	-0.601074	0.175296	-3.42891	0.000606015	0.0238138
SEC61B	118.035	0.349257	0.10181	3.43049	0.000602489	0.0238138
ATRN	65.7281	-0.271089	0.0790581	-3.42899	0.000605834	0.0238138
PLP1	7.07157	-0.778574	0.227125	-3.42795	0.000608164	0.0238475
POLN	15.7905	-0.620611	0.181114	-3.42662	0.000611139	0.0239134
KCNJ3	50.9313	-1.6486	0.481218	-3.4259	0.000612767	0.0239264
GIMAP4	48.0853	0.449253	0.131202	3.42414	0.000616742	0.023936
VPS37A	45.4418	-0.312374	0.0912288	-3.42407	0.000616902	0.023936
MORF4L1	64.1044	0.306228	0.0894313	3.42418	0.000616664	0.023936
SQOR	56.8022	0.321055	0.0937982	3.42283	0.000619728	0.0239451
PIP4K2B	96.4923	0.615134	0.179695	3.42322	0.000618844	0.0239451
SNRPE	120.805	0.30598	0.0894371	3.42118	0.000623508	0.0239905
RN7SL832P	9.20934	-0.49985	0.146153	-3.42005	0.0006261	0.0239905
RN7SL123P	1.41942	-1.38343	0.404465	-3.42039	0.000625317	0.0239905
PLBD1-AS1	6.69249	-0.643688	0.188173	-3.42072	0.000624548	0.0239905
AL590762.5	4.0521	-0.690392	0.201946	-3.4187	0.000629211	0.0240598
CNNM4	43.7352	-0.45246	0.132532	-3.41397	0.000640226	0.0243801
CALM3	174.104	0.242288	0.0709667	3.41411	0.000639911	0.0243801
PRDX4	55.2059	0.323455	0.0947794	3.41271	0.000643201	0.024443
PGD	52.3151	0.40073	0.117483	3.41096	0.000647335	0.024471
ADA	14.4814	0.509364	0.149342	3.41072	0.000647914	0.024471
MORF4L2-AS1	1.65508	-1.04322	0.305793	-3.41152	0.00064602	0.024471
CYS1	20.4418	-0.654836	0.192074	-3.40929	0.000651329	0.024539
AL354861.2	5.14394	-0.538936	0.158099	-3.40885	0.000652372	0.024539
DNAH14	70.8614	-0.41278	0.121123	-3.40794	0.000654553	0.024571
RAB1B	61.6752	0.391766	0.114989	3.40698	0.000656852	0.0246073
HOXA5	21.8875	-0.61899	0.181845	-3.40395	0.000664183	0.0248316
CDC34	51.4163	0.285239	0.0838623	3.40128	0.000670706	0.0249743
SUN2	85.0282	0.277137	0.0814735	3.40156	0.000670028	0.0249743
CLTC	553.488	0.417058	0.122749	3.39764	0.000679698	0.0252582
ARID1A	310.275	-0.151113	0.0445354	-3.3931	0.00069106	0.0256168
FDPS	140.685	0.310327	0.0914845	3.39213	0.000693507	0.0256168
TSHZ1	88.2489	-0.230173	0.0678518	-3.39229	0.000693099	0.0256168
KIAA1109	290.399	-0.223052	0.0658644	-3.38653	0.000707834	0.0260418
PDCD5	53.752	0.336676	0.0994089	3.38678	0.000707177	0.0260418
AIF1L	43.1844	0.485862	0.143498	3.38584	0.000709612	0.0260553
SH3BP2	104.297	0.230696	0.0681498	3.38513	0.000711457	0.0260712
TYROBP	112.397	0.502508	0.148551	3.38273	0.000717696	0.0262478
ST14	88.7442	0.397609	0.117578	3.38165	0.000720519	0.0262738
FSIP1	30.3267	-0.984572	0.291176	-3.38137	0.000721254	0.0262738
LIMK1	49.6112	0.337505	0.0998962	3.37856	0.000728669	0.0264917
CDC42SE1	94.9306	0.277756	0.0822575	3.37666	0.000733704	0.0265492
H2AZ1	196.728	0.307573	0.0911256	3.37527	0.000737437	0.0265492
EMB	37.7821	0.470542	0.139389	3.37574	0.000736178	0.0265492
OARD1	57.0101	-0.262273	0.0776877	-3.37599	0.000735495	0.0265492
PSD3	89.9017	-0.614454	0.182029	-3.37558	0.000736612	0.0265492
TBX3	239.987	-0.59831	0.177348	-3.37365	0.000741786	0.0266538
IRF8	19.874	0.804079	0.238549	3.37072	0.00074973	0.0268869
DNAH6	6.251	-0.642669	0.190698	-3.37009	0.000751449	0.0268889
AL353795.3	23.6104	-0.426896	0.126689	-3.36963	0.000752698	0.0268889
AC017048.3	1.89947	-1.05339	0.312731	-3.36836	0.000756166	0.026918
CNPY2	99.9635	0.207103	0.0614963	3.36773	0.000757885	0.026918
FXR2	44.3669	0.279175	0.0828907	3.368	0.000757167	0.026918
RIC8B	35.664	-0.333165	0.0989596	-3.36668	0.000760798	0.0269533
CDK2AP1	99.9081	0.330747	0.0982518	3.36632	0.000761795	0.0269533
UBP1	132.846	-0.214921	0.0638556	-3.36574	0.0007634	0.0269584
SEC62	523.589	0.177523	0.0527724	3.36394	0.000768391	0.0270313
RPL22L1	45.3293	0.342128	0.101696	3.36422	0.000767617	0.0270313
SP6	13.0548	0.868004	0.258251	3.36109	0.000776355	0.0272595
CHM	50.8918	-0.238254	0.0709228	-3.35934	0.000781302	0.0273812
HHIPL2	3.55295	1.18712	0.353487	3.35832	0.00078419	0.0273896
TPT1	1792.49	0.300759	0.0895596	3.3582	0.00078451	0.0273896
COX7C	441.246	0.225666	0.067274	3.35443	0.000795275	0.0276609
HERC1	209.135	-0.236901	0.0706191	-3.35463	0.000794709	0.0276609
DUBR	21.3425	-0.497909	0.148479	-3.3534	0.000798266	0.0277127
EXTL2	48.4148	-0.258816	0.07747	-3.34086	0.0008352	0.0288658
AL391058.1	3.07592	-0.937739	0.280646	-3.34136	0.00083368	0.0288658
CCT8	58.2788	0.333453	0.0998203	3.34054	0.000836169	0.0288658
KIF20A	4.67217	0.776482	0.232672	3.33724	0.000846135	0.0291553
SLC10A7	30.3409	-0.331692	0.0994196	-3.33629	0.00084905	0.0291905
NDUFAB1	99.9382	0.290722	0.0871567	3.33562	0.000851096	0.0291905
HSD17B10	72.496	0.248317	0.0744499	3.33536	0.000851897	0.0291905
LIN7C	61.8607	-0.259644	0.0778588	-3.33481	0.000853573	0.0291938
OTULINL	21.6151	0.447644	0.13431	3.33291	0.000859421	0.0293394
COMMD6	80.4823	0.311664	0.093545	3.3317	0.000863179	0.0294134
C15orf48	60.2765	-0.842055	0.252795	-3.33098	0.000865405	0.0294349
GK5	114.71	-0.249208	0.0748536	-3.32928	0.000870719	0.0295612
LMTK2	24.6759	-0.312675	0.0939907	-3.32666	0.000878925	0.0297851
C1orf162	20.3287	0.527116	0.158527	3.32509	0.000883903	0.0298442
UBE2D2	130.736	0.169994	0.0511203	3.32536	0.000883033	0.0298442
COX5B	151.718	0.230487	0.069347	3.32368	0.000888385	0.0299409
EXOSC5	25.3427	0.315005	0.0948603	3.32073	0.000897837	0.0302043
FAM174C	80.3834	0.24485	0.0737805	3.31863	0.000904593	0.0303762
KDM4A	93.9661	-0.223201	0.0673906	-3.31205	0.000926163	0.0310411
SNX5	73.6212	0.262653	0.0793137	3.31157	0.000927754	0.0310411
SNRPB2	104.917	0.27209	0.0821801	3.31089	0.000929991	0.0310597
AC004151.1	48.79	0.496621	0.150053	3.30964	0.000934172	0.031143
TWF2	42.7511	0.286728	0.0866816	3.30783	0.000940212	0.0312879
RNU6-681P	1.78948	1.12598	0.340668	3.3052	0.000949076	0.0314599
DNPH1	44.3873	0.337119	0.102044	3.30366	0.000954313	0.0314599
EFHC1	53.811	-0.331356	0.100311	-3.30328	0.000955602	0.0314599
NUP98	50.898	-0.212886	0.0644233	-3.3045	0.000951476	0.0314599
TP53BP1	155.535	-0.207836	0.0628724	-3.30568	0.000947453	0.0314599
PALB2	23.6561	-0.282986	0.0856485	-3.30404	0.000953022	0.0314599
VNN2	6.06958	0.84548	0.256002	3.30264	0.000957809	0.0314765
COL2A1	13.3119	1.68071	0.50935	3.29972	0.000967799	0.0317483
TTC28	49.3118	-0.28907	0.0876387	-3.29842	0.00097229	0.031839
ARMCX6	6.09789	-0.544397	0.165099	-3.2974	0.000975832	0.0318985
NDUFB2	132.366	0.247001	0.0749575	3.29521	0.000983464	0.0320346
NAT14	23.5013	0.414984	0.125919	3.29564	0.000981963	0.0320346
CYTOR	25.7737	0.43521	0.13222	3.29155	0.000996381	0.0321313
CCDC149	50.8465	-0.299198	0.0908973	-3.29161	0.000996165	0.0321313
ZDHHC21	72.443	-0.291829	0.088639	-3.29233	0.000993615	0.0321313
PLD2	26.0579	0.315587	0.0958486	3.29255	0.000992823	0.0321313
JADE3	17.0186	-0.400068	0.121549	-3.29141	0.000996873	0.0321313
MT-TG	6852.99	-0.376544	0.114396	-3.29158	0.000996259	0.0321313
NIBAN2	113.389	0.238397	0.0724619	3.28996	0.001002	0.0322032
RNASE4	17.4288	-0.48693	0.148012	-3.2898	0.00100259	0.0322032
AL158206.1	23.3633	-0.428577	0.13033	-3.2884	0.00100758	0.0323072
LINC02515	2.29811	1.26307	0.384167	3.28782	0.00100965	0.0323175
MFSD2A	12.7975	0.760632	0.231497	3.28571	0.00101726	0.0323369
MYSM1	175.905	-0.270801	0.0824076	-3.28611	0.00101581	0.0323369
VSTM2A	2.4644	-2.31488	0.704355	-3.28652	0.00101434	0.0323369
PEX1	83.6818	-0.241556	0.0735115	-3.28597	0.00101633	0.0323369
ATP5MC2	388.703	0.247705	0.0754023	3.28511	0.00101942	0.0323501
ACP1	59.8501	0.226452	0.0689781	3.28295	0.00102727	0.0325329
RBM20	24.0004	-1.36309	0.415253	-3.28255	0.00102871	0.0325329
DYNLT1	33.148	0.397742	0.121262	3.28001	0.00103802	0.0327693
AC106037.1	1.8985	-1.00317	0.305886	-3.27955	0.00103973	0.0327693
RPLP2	1317.08	0.387293	0.118202	3.27653	0.00105093	0.0330095
AL138957.1	1.83853	-0.97352	0.297077	-3.27699	0.0010492	0.0330095
H2BC20P	21.4446	0.574646	0.175536	3.27366	0.00106165	0.0332896
H2BC21	48.0773	0.710641	0.217117	3.27307	0.00106384	0.0333019
DHODH	12.8338	0.373474	0.114129	3.27239	0.00106644	0.0333268
ORAI2	83.2705	0.39967	0.122155	3.27184	0.0010685	0.0333348
SPX	2.9109	1.03541	0.31657	3.27071	0.00107277	0.0334114
MMP24OS	122.485	0.352507	0.107801	3.26998	0.00107556	0.033442
C20orf96	39.2679	-0.39482	0.120793	-3.26855	0.001081	0.0335545
AC011815.2	3.01113	-0.910549	0.27866	-3.2676	0.00108464	0.0336112
FAM193A	96.5677	-0.197829	0.0605621	-3.26654	0.00108869	0.0336801
OLA1	54.1472	0.371263	0.113727	3.26452	0.00109652	0.033706
NEMF	270.065	-0.215794	0.0660935	-3.26498	0.00109472	0.033706
SRRM2	1165.27	-0.226634	0.069422	-3.26458	0.00109626	0.033706
MT2A	221.62	0.515463	0.157903	3.26444	0.00109683	0.033706
MIR335	129.501	-0.509619	0.15617	-3.26323	0.0011015	0.0337612
DHPS	52.3828	-0.282686	0.086633	-3.26303	0.00110228	0.0337612
ISY1	42.3508	0.242805	0.0744388	3.26181	0.00110704	0.0338508
PSMG1	33.6334	0.304233	0.0933807	3.25798	0.00112207	0.0342538
AC023590.1	1.74332	1.06826	0.327961	3.25728	0.00112487	0.0342825
EMX1	2.5092	-1.75721	0.539818	-3.25519	0.00113317	0.0344219
ZCCHC14	47.0081	-0.314043	0.0964745	-3.25519	0.00113316	0.0344219
AKIRIN1	63.9782	0.220343	0.0677178	3.25385	0.00113854	0.0344895
MIR320E	3.99022	-0.893061	0.274476	-3.2537	0.00113913	0.0344895
SEMA7A	3.88431	0.724751	0.222919	3.25118	0.00114928	0.0347398
AL162741.1	1.4181	-1.13258	0.348766	-3.2474	0.00116466	0.0347496
PTGER3	42.8441	-0.560845	0.172692	-3.24765	0.00116362	0.0347496
HIPK1	159.589	-0.204413	0.0629214	-3.24871	0.00115932	0.0347496
NDUFB3	38.4433	0.314952	0.0969637	3.24814	0.0011616	0.0347496
UBTD2	61.7693	-0.228019	0.0701685	-3.2496	0.00115568	0.0347496
CORO2A	53.7597	0.407038	0.125314	3.24814	0.00116163	0.0347496
IL32	35.1423	0.583638	0.179703	3.24779	0.00116306	0.0347496
STAC2	50.9077	0.878662	0.270558	3.2476	0.00116384	0.0347496
FGD5-AS1	186.199	-0.230854	0.0711391	-3.24511	0.00117405	0.0349152
SNORD90	20.2036	-0.455165	0.140245	-3.24549	0.00117249	0.0349152
TAX1BP3	112.321	0.290021	0.0893964	3.24421	0.00117777	0.0349152
AC091153.1	1.46264	0.984113	0.303334	3.24432	0.00117732	0.0349152
CAB39L	53.4666	-0.402862	0.124302	-3.24099	0.00119114	0.0351986
GRB7	282.839	0.959894	0.296163	3.2411	0.0011907	0.0351986
LINC01881	10.2332	0.438521	0.135345	3.24003	0.00119518	0.0352083
CEP290	191.39	-0.234636	0.0724185	-3.24	0.00119528	0.0352083
AC092620.1	17.6395	-0.524243	0.161844	-3.23919	0.00119871	0.0352532
SELENOS	115.012	0.217327	0.0671079	3.23848	0.0012017	0.0352849
SDC1	293.293	0.603166	0.186353	3.23668	0.00120928	0.035322
LARP1B	85.9095	-0.229155	0.070804	-3.23647	0.0012102	0.035322
SNORA38	45.8829	-0.729705	0.225477	-3.23628	0.00121101	0.035322
RDX	156.407	0.231174	0.0714402	3.23592	0.00121253	0.035322
GDPD1	27.1886	0.588051	0.181704	3.23631	0.00121085	0.035322
HNRNPL	69.4773	0.268389	0.0829809	3.23435	0.00121921	0.0354607
POLR2F	34.2571	0.31766	0.0982583	3.23291	0.00122537	0.0355838
SENP6	267.629	-0.189392	0.0586185	-3.23093	0.00123389	0.0357188
COLCA1	4.13275	0.796988	0.246661	3.2311	0.00123314	0.0357188
LAPTM5	204.376	0.481179	0.149087	3.22752	0.00124869	0.0360901
MT-CYB	3124.86	0.394242	0.122167	3.22708	0.00125062	0.0360901
LINC02210	26.8417	-0.389981	0.120959	-3.22408	0.0012638	0.0364135
POTEE	2.40036	-1.43503	0.445407	-3.22184	0.00127368	0.0365842
TTC37	167.411	-0.167967	0.0521267	-3.22228	0.00127173	0.0365842
ZFYVE9	48.9781	-0.306711	0.095245	-3.22023	0.00128089	0.0367056
SIT1	7.58905	0.838646	0.260485	3.21956	0.00128387	0.0367056
RALGAPA1	78.8925	-0.244261	0.0758627	-3.21978	0.00128288	0.0367056
POLDIP3	31.0975	0.27089	0.084167	3.21848	0.00128872	0.0367874
ABCC4	26.4309	0.599511	0.186401	3.21625	0.00129879	0.0370174
CCDC171	32.0517	-0.351747	0.109399	-3.21527	0.0013032	0.0370355
MLLT6	369.603	0.565726	0.175952	3.21522	0.00130343	0.0370355
MYT1L	2.6892	-1.06496	0.331396	-3.21355	0.00131105	0.0370969
CMYA5	147.428	-0.482454	0.15013	-3.21357	0.00131096	0.0370969
RPL21P120	1.8167	0.633791	0.197232	3.21343	0.00131162	0.0370969
TDG	31.8292	0.23984	0.0746532	3.21272	0.00131486	0.0371317
CDSN	5.31901	-1.37861	0.429227	-3.21185	0.00131883	0.0371868
ZNF26	59.7202	-0.299689	0.0934216	-3.20792	0.001337	0.0376419
TET1	27.0453	-0.413251	0.128877	-3.20656	0.00134334	0.0377628
GTF2H1	52.7201	-0.215794	0.0673073	-3.2061	0.00134546	0.0377649
PAQR3	27.716	-0.378673	0.118138	-3.20534	0.00134903	0.0378075
SPP1	214.154	0.736256	0.23001	3.20098	0.00136962	0.0383264
MAPT	184.728	-0.829529	0.259311	-3.19898	0.00137916	0.038535
PQBP1	51.1716	0.238875	0.074692	3.19813	0.00138322	0.0385902
CORO6	13.2329	-0.965339	0.302004	-3.19645	0.00139132	0.0387577
AC103702.1	6.58644	-0.898806	0.281247	-3.19579	0.00139449	0.0387873
MED14	59.022	-0.203523	0.0636977	-3.19514	0.00139762	0.0388159
CEP192	50.08	-0.273643	0.0856952	-3.19322	0.00140697	0.0390171
GADD45GIP1	77.0843	0.228124	0.0714545	3.19258	0.00141009	0.0390449
VKORC1	141.034	0.205748	0.0644698	3.19139	0.0014159	0.0391083
BCL2	152.95	-0.51612	0.16173	-3.19124	0.00141662	0.0391083
LATS1	88.5333	-0.211313	0.0662489	-3.18968	0.00142431	0.0392103
ESCO1	92.5291	-0.21033	0.0659419	-3.18963	0.00142455	0.0392103
RNU6-439P	6.50913	-0.603416	0.189253	-3.1884	0.0014306	0.0392598
ADGRE5	25.8023	0.45351	0.142222	3.18876	0.00142884	0.0392598
CCNL2	312.922	-0.223215	0.0700652	-3.18582	0.00144345	0.0394366
AC093838.1	5.02818	-1.21632	0.381711	-3.1865	0.00144004	0.0394366
NSUN6	35.1824	-0.281862	0.0884716	-3.1859	0.00144303	0.0394366
AC124068.2	3.64217	-0.848098	0.266379	-3.18381	0.00145352	0.0396531
COX6B2	3.59072	-1.31738	0.414054	-3.18167	0.00146428	0.0398877
NBPF1	62.8098	-0.357259	0.11243	-3.17763	0.00148485	0.0399057
MANEAL	14.1355	0.627665	0.197453	3.1788	0.00147887	0.0399057
HDGF	488.72	0.206526	0.0650007	3.1773	0.00148655	0.0399057
CD28	7.20631	0.749242	0.235575	3.18048	0.0014703	0.0399057
ASB6	20.2876	0.336615	0.10591	3.17832	0.00148131	0.0399057
C12orf57	219.714	0.247542	0.0778997	3.1777	0.00148449	0.0399057
ELOB	186.339	0.235454	0.0740933	3.1778	0.00148397	0.0399057
AC018628.2	13.2377	0.541786	0.17035	3.18043	0.00147059	0.0399057
MYL12A	226.532	0.264796	0.0833217	3.17799	0.00148298	0.0399057
PITPNB	63.5762	0.265333	0.0834617	3.17909	0.00147736	0.0399057
AC004540.1	11.9602	-0.564503	0.177753	-3.17577	0.00149441	0.0400004
SOCS1	5.63394	0.781411	0.246052	3.17579	0.00149427	0.0400004
FCER1G	76.2291	0.418983	0.131965	3.17495	0.00149864	0.0400557
ENSA	276.522	0.238866	0.0752777	3.17313	0.00150803	0.0402483
PFDN2	79.0314	0.278205	0.0877034	3.17211	0.00151337	0.0402743
SPIDR	58.8776	-0.274598	0.0865609	-3.17231	0.00151229	0.0402743
CAP2	42.0785	-0.535728	0.168938	-3.17115	0.00151839	0.040334
SCART1	3.66299	-0.630118	0.198734	-3.17066	0.00152094	0.040334
NDUFA6	110.813	0.249842	0.078804	3.17042	0.00152216	0.040334
SOS2	119.944	-0.228538	0.0721665	-3.16681	0.00154119	0.0407214
CD37	67.2997	0.610442	0.192743	3.16713	0.00153952	0.0407214
RGS5	552.195	-0.461978	0.145968	-3.16492	0.00155123	0.0408723
RUNDC3B	7.19535	-0.525425	0.166038	-3.16449	0.00155354	0.0408723
XPO6	62.2198	0.23318	0.0736811	3.16472	0.0015523	0.0408723
DDX39B	58.1237	-0.329391	0.104125	-3.16342	0.00155926	0.0409062
STIM1	61.047	-0.238712	0.0754523	-3.16375	0.00155753	0.0409062
PER3	62.9169	-0.395613	0.125118	-3.16192	0.00156735	0.0409663
HADHA	204.016	0.160677	0.0508437	3.16021	0.00157657	0.0409663
ZNF862	20.9132	-0.310771	0.0983545	-3.1597	0.00157929	0.0409663
TUSC3	54.2843	-0.442163	0.139931	-3.15986	0.00157844	0.0409663
KLRD1	12.4566	0.542135	0.171494	3.16125	0.00157092	0.0409663
DTD2	26.5729	-0.318839	0.100832	-3.16207	0.0015665	0.0409663
KLHDC1	18.5814	-0.386473	0.122261	-3.16105	0.00157202	0.0409663
MAP2K2	109.243	0.230604	0.0729558	3.16088	0.00157294	0.0409663
AIF1	59.0993	0.436793	0.138371	3.15668	0.00159574	0.0413349
GPC4	28.2832	0.499501	0.158278	3.15584	0.00160037	0.0413966
TTC1	94.6297	0.192111	0.0609292	3.15302	0.00161591	0.0417402
AL157387.1	90.7704	-0.942604	0.299096	-3.15151	0.00162429	0.0418979
MTR	125.437	-0.173481	0.0550971	-3.14864	0.0016403	0.0421103
RPL35	1126.52	0.202864	0.0644262	3.14879	0.0016395	0.0421103
AC092338.2	2.53747	-0.834056	0.264942	-3.14807	0.00164354	0.0421103
SNHG16	100.981	0.363458	0.115435	3.14859	0.00164061	0.0421103
ZNF460	26.6157	-0.404908	0.128624	-3.148	0.00164392	0.0421103
KYNU	31.2494	0.771352	0.245089	3.14723	0.00164825	0.0421629
AHSA2P	157.532	-0.309298	0.0983077	-3.14622	0.00165394	0.0422497
AC098591.3	1.60209	1.08596	0.345442	3.14369	0.00166833	0.0425587
TXNDC12	2.36645	-0.859699	0.273719	-3.14081	0.00168483	0.0429201
OCIAD2	32.1982	0.348614	0.111034	3.13971	0.00169115	0.0429627
CNOT6	70.4442	-0.258768	0.0824172	-3.13973	0.00169104	0.0429627
NSA2	96.1207	0.310202	0.0989109	3.13617	0.00171168	0.0434244
TCEAL4	297.648	-0.404692	0.129147	-3.13359	0.00172683	0.0437489
RANBP6	36.1591	-0.268596	0.0858537	-3.12853	0.00175684	0.0443012
DCLRE1A	11.7241	-0.338975	0.108358	-3.1283	0.00175823	0.0443012
RPS15A	191.88	0.214111	0.0684292	3.12894	0.00175439	0.0443012
IGBP1	63.8555	0.236228	0.0754993	3.12888	0.00175472	0.0443012
YWHAH	176.111	0.225328	0.0720468	3.12752	0.00176286	0.0443573
CDC14A	20.2853	-0.590392	0.188826	-3.12666	0.00176807	0.0444278
AURKB	4.10366	0.804863	0.257458	3.1262	0.00177084	0.0444369
SNHG5	10092.8	-0.39492	0.126363	-3.12529	0.00177627	0.0444525
LILRA4	5.95562	1.01949	0.326171	3.12564	0.00177418	0.0444525
CHI3L1	62.911	0.634302	0.203055	3.12378	0.00178541	0.0446113
QTRT1	69.811	-0.279366	0.0894414	-3.12345	0.00178745	0.0446113
TRMT10B	36.6122	-0.294791	0.0944988	-3.11952	0.00181145	0.0449697
CCNB2	14.1045	0.574055	0.184019	3.11955	0.00181131	0.0449697
ZNF44	64.5921	-0.305651	0.0979805	-3.11951	0.00181155	0.0449697
AF127936.1	1.69938	0.822337	0.2636	3.11964	0.00181071	0.0449697
FOCAD	36.7057	-0.239502	0.0767871	-3.11904	0.0018144	0.04498
SLF2	123.427	-0.217008	0.0696154	-3.11724	0.00182556	0.0450751
MACROD1	35.3681	-0.358347	0.114934	-3.11784	0.0018218	0.0450751
RSL24D1	68.6421	0.254516	0.0816408	3.11751	0.00182386	0.0450751
SFSWAP	142.314	-0.187883	0.0602956	-3.11604	0.00183298	0.0451951
EZH1	71.3108	-0.255178	0.0819016	-3.11566	0.00183531	0.0451951
TMEM94	121.156	-0.278017	0.0892465	-3.11516	0.00183846	0.0452124
EEF1D	424.097	0.292744	0.0940015	3.11425	0.00184412	0.0452914
SNORD1B	6.63107	-0.652151	0.20944	-3.11379	0.00184703	0.0453025
CALM2	422.287	0.227553	0.0731142	3.1123	0.00185635	0.0454707
TES	124.396	0.288052	0.0925823	3.11131	0.00186261	0.0455636
DUSP23	86.23	0.251946	0.0810317	3.10922	0.0018758	0.0458256
RPL14	128.522	0.276711	0.0890126	3.10867	0.00187934	0.0458515
RERE	330.679	-0.185969	0.0598359	-3.10799	0.00188365	0.0458961
HSPD1	183.685	0.261283	0.0840803	3.10754	0.00188655	0.045906
IKBKE	15.992	0.414651	0.133481	3.10644	0.00189352	0.046015
SRD5A3	53.4134	0.433975	0.139763	3.10508	0.00190229	0.0461069
SRP14	189.293	0.295608	0.0951986	3.10517	0.00190167	0.0461069
SCN5A	3.07834	-0.652936	0.210406	-3.10323	0.00191422	0.0463351
EPG5	60.1186	-0.204067	0.0658143	-3.10066	0.00193093	0.0466785
TTYH3	78.7493	0.413319	0.133324	3.10011	0.00193449	0.0467034
STMN3	18.8281	0.539157	0.173961	3.0993	0.00193979	0.0467701
FBXO34	43.1942	-0.251714	0.0812701	-3.09725	0.00195323	0.0470329
ARMCX5	18.2976	-0.34424	0.11116	-3.09679	0.00195629	0.0470452
KRT81	187.552	1.11683	0.36083	3.09516	0.00196707	0.0472428
SCGB2A1	10.4857	-1.14072	0.368617	-3.09459	0.00197083	0.0472717
SIX2	2.29434	1.06228	0.343566	3.09193	0.00198857	0.047286
TLR2	19.0952	0.493977	0.159656	3.09401	0.00197468	0.047286
MAP3K1	212.539	-0.305239	0.0987129	-3.09218	0.0019869	0.047286
GABRA1	2.7796	-0.790731	0.25575	-3.09182	0.00198934	0.047286
HLA-B	1084.41	0.414195	0.133933	3.09256	0.00198437	0.047286
FBXO30	25.2751	-0.316915	0.102491	-3.09212	0.0019873	0.047286
ECH1	115.801	0.276208	0.0893106	3.09267	0.00198365	0.047286
TXNL4A	122.84	0.228664	0.0739784	3.09096	0.00199514	0.0473627
ELOVL1	100.82	0.235471	0.0762535	3.088	0.00201506	0.0476175
SREK1IP1	79.7839	0.17251	0.0558677	3.08784	0.00201618	0.0476175
AUXG01000058.1	25.7327	-0.430733	0.139488	-3.08796	0.00201533	0.0476175
PDZD11	35.6921	0.235335	0.0762064	3.08813	0.00201423	0.0476175
IPP	77.1715	-0.210934	0.0683821	-3.08464	0.00203797	0.0479119
MAP4K3	57.1002	-0.247338	0.0801671	-3.08529	0.00203357	0.0479119
SOCS5	32.0672	-0.279961	0.0907754	-3.08411	0.00204162	0.0479119
YBX1P2	4.82323	0.581034	0.188388	3.08424	0.00204074	0.0479119
NPAS3	9.58433	-0.552979	0.179243	-3.08508	0.00203499	0.0479119
AC024293.1	10.5843	0.548482	0.178	3.08136	0.00206055	0.0482948
CEBPB	133.253	0.387153	0.125668	3.08077	0.00206469	0.0483305
AL590867.2	4.95644	0.562184	0.182663	3.07771	0.00208596	0.0486434
ISG20	35.436	0.471527	0.153205	3.07776	0.00208562	0.0486434
DNTTIP1	32.0232	0.232934	0.0756698	3.07829	0.00208191	0.0486434
ZNF331	50.4293	-0.36503	0.118637	-3.07686	0.00209193	0.0486598
RPL13AP7	5.44279	0.468227	0.152176	3.07688	0.00209176	0.0486598
ERBB4	136.556	-0.759497	0.246931	-3.07575	0.00209977	0.0487408
USB1	21.8429	0.375446	0.122072	3.07561	0.00210069	0.0487408
ADI1	103.25	0.295265	0.0960393	3.07442	0.0021091	0.0488746
KMT5B	153.786	-0.198579	0.0646132	-3.07335	0.00211669	0.0489889
AFP	2.95549	-1.5855	0.516005	-3.07265	0.0021217	0.0490434
ARFIP2	108.456	-0.315809	0.102795	-3.07221	0.00212477	0.0490531
RNU6-137P	2.68469	-0.773102	0.251701	-3.07151	0.0021298	0.0491077
SETD2	249.641	-0.161466	0.0525991	-3.06974	0.00214244	0.0492164
SFT2D1	33.4267	0.262387	0.0854756	3.06973	0.00214251	0.0492164
RBIS	108.051	0.211836	0.0689944	3.07034	0.00213816	0.0492164
AC079140.2	6.09222	0.70086	0.228436	3.06808	0.00215441	0.0493119
DOK2	19.3425	0.567614	0.185009	3.06804	0.00215467	0.0493119
KLK12	1.40906	-2.45782	0.801006	-3.06841	0.002152	0.0493119
PIK3C2A	210.21	-0.189613	0.0618433	-3.06603	0.00216923	0.0495836
ZNF876P	3.52472	-0.680119	0.221854	-3.06561	0.00217223	0.0495907
KDM2A	322.167	-0.160931	0.0525035	-3.06514	0.0021757	0.0496086
CBY1	19.1807	0.359231	0.117222	3.06452	0.00218021	0.0496501
C16orf54	8.72993	0.680408	0.222081	3.06379	0.00218556	0.0497107
